# Supplementary material for: Optimal public-transport operational strategies to reduce cost and vehicle’s emission
Source: PLoS One. 2018 Aug 1;13(8):e0201138. doi: 10.1371/journal.pone.0201138 (PMC6070237; doi:10.1371/journal.pone.0201138)
Supplement: S1 Appendix — (XLSX) [file pone.0201138.s001.xlsx]

## Sheet: Sheet1
O D	1	2	3	4	5	6	7	8	9	10	11	12	13	14	15	16	17	18	19	20
1	0	5	797	14	655	3	76	36	8	561	9	26	58	18	40	23	812	75	849	72
2	20	0	23	3	236	2	17	9	2	15	10	6	13	4	10	5	27	18	35	17
3	674	26	0	3	131	4	15	7	2	12	8	5	11	3	8	4	22	14	29	14
4	539	14	847	0	18	5	8	4	1	7	5	3	6	2	4	3	12	8	16	8
5	254	19	666	21	0	1	13	7	2	11	2	5	11	3	8	4	21	14	128	13
6	25	9	30	10	6	0	11	6	1	10	3	4	9	3	7	4	118	12	24	11
7	245	15	255	18	10	17	0	11	3	18	4	8	17	5	12	7	32	22	244	21
8	19	7	23	8	4	7	12	0	1	6	10	2	5	2	4	2	10	7	14	7
9	14	5	16	5	3	5	9	3	0	20	9	8	18	6	13	7	35	23	147	23
10	15	5	19	6	3	6	10	4	12	0	7	13	30	9	21	12	259	39	279	38
11	21	7	25	8	5	8	13	5	16	12	0	12	1	2	6	8	4	7	5	6
12	12	4	15	5	3	4	8	3	9	7	10	0	2	1	1	1	4	3	5	3
13	31	11	37	12	8	11	20	7	25	18	25	15	0	4	8	5	23	14	131	15
14	11	4	15	4	2	4	7	2	9	6	9	5	2	0	4	2	9	6	13	6
15	17	6	21	7	4	6	11	4	18	10	14	8	4	10	0	1	5	3	8	3
16	8	2	8	3	2	3	4	2	5	4	5	3	1	4	6	0	11	7	15	7
17	32	11	39	13	7	12	21	7	25	19	27	19	7	20	18	23	0	15	130	15
18	58	20	70	23	13	21	37	13	46	34	53	29	13	36	32	44	78	0	13	7
19	10	3	12	4	2	4	6	2	7	5	8	4	2	8	5	7	13	118	0	6
20	35	12	42	13	12	12	22	8	28	25	29	17	11	22	19	26	349	62	640	0
