# Supplementary material for: Optimal public-transport operational strategies to reduce cost and vehicle’s emission
Source: PLoS One. 2018 Aug 1;13(8):e0201138. doi: 10.1371/journal.pone.0201138 (PMC6070237; doi:10.1371/journal.pone.0201138)
Supplement: S2 Appendix — (ZIP) [file pone.0201138.s002.zip]

Archive with 15 entries (14 files):
- MOVES Simulation for Line 23/
- MOVES Simulation for Line 23/age.xlsx
- MOVES Simulation for Line 23/dalian.mrs
- MOVES Simulation for Line 23/fuel.xlsx
- MOVES Simulation for Line 23/fuel1.xlsx
- MOVES Simulation for Line 23/links.xlsx
- MOVES Simulation for Line 23/linktypes.xlsx
- MOVES Simulation for Line 23/meteorology.xlsx
- MOVES Simulation for Line 23/mode
- MOVES Simulation for Line 23/mode.xlsx
- MOVES Simulation for Line 23/mode_HourDay
- MOVES Simulation for Line 23/mode_OperatingMode
- MOVES Simulation for Line 23/mode_PollutantProcessAssoc
- MOVES Simulation for Line 23/mode_SourceUseType
- MOVES Simulation for Line 23/operating mode.xlsx
