# Supplementary material for: Optimal public-transport operational strategies to reduce cost and vehicle’s emission
Source: PLoS One. 2018 Aug 1;13(8):e0201138. doi: 10.1371/journal.pone.0201138 (PMC6070237; doi:10.1371/journal.pone.0201138)
Supplement: S2 Appendix — (ZIP) [file pone.0201138.s002.zip › MOVES Simulation for Line 23/age.xlsx]

## Sheet: sourceTypeAgeDistribution
sourceTypeID	yearID	ageID	ageFraction
42	2015	0	0
42	2015	1	0
42	2015	2	0
42	2015	3	0
42	2015	4	0
42	2015	5	0
42	2015	6	0
42	2015	7	1
42	2015	8	0
42	2015	9	0
42	2015	10	0
42	2015	11	0
42	2015	12	0
42	2015	13	0
42	2015	14	0
42	2015	15	0
42	2015	16	0
42	2015	17	0
42	2015	18	0
42	2015	19	0
42	2015	20	0
42	2015	21	0
42	2015	22	0
42	2015	23	0
42	2015	24	0
42	2015	25	0
42	2015	26	0
42	2015	27	0
42	2015	28	0
42	2015	29	0
42	2015	30	0

## Sheet: AgeCategory
ageID	ageCategoryName
0	new
1	one year old
2	two years old
3	three years old
4	four years old
5	five years old
6	six years old
7	seven years old
8	eight years old
9	nine years old
10	ten years old
11	eleven years old
12	twelve years old
13	13 years old
14	14 years old
15	15 years old
16	16 years old
17	17 years old
18	18 years old
19	19 years old
20	20 years old
21	21 years old
22	22 years old
23	23 years old
24	24 years old
25	25 years old
26	26 years old
27	27 years old
28	28 years old
29	29 years old
30	30 or more years old

## Sheet: SourceUseType
sourceTypeID	sourceTypeName	HPMSVtypeID	HPMSVtypeName
42	Transit Bus	40	Buses
