# Supplementary material for: Optimal public-transport operational strategies to reduce cost and vehicle’s emission
Source: PLoS One. 2018 Aug 1;13(8):e0201138. doi: 10.1371/journal.pone.0201138 (PMC6070237; doi:10.1371/journal.pone.0201138)
Supplement: S2 Appendix — (ZIP) [file pone.0201138.s002.zip › MOVES Simulation for Line 23/dalian.mrs]

<runspec version="MOVES2014a-20151201">
	<description><![CDATA[dalian]]></description>
	<models>
		<model value="ONROAD"/>
	</models>
	<modelscale value="Rates"/>
	<modeldomain value="PROJECT"/>
	<geographicselections>
		<geographicselection type="COUNTY" key="25005" description="MASSACHUSETTS - Bristol County"/>
	</geographicselections>
	<timespan>
		<year key="2015"/>
		<month id="7"/>
		<day id="2"/>
		<beginhour id="8"/>
		<endhour id="8"/>
		<aggregateBy key="Hour"/>
	</timespan>
	<onroadvehicleselections>
		<onroadvehicleselection fueltypeid="2" fueltypedesc="Diesel Fuel" sourcetypeid="42" sourcetypename="Transit Bus"/>
	</onroadvehicleselections>
	<offroadvehicleselections>
	</offroadvehicleselections>
	<offroadvehiclesccs>
	</offroadvehiclesccs>
	<roadtypes separateramps="false">
		<roadtype roadtypeid="1" roadtypename="Off-Network" modelCombination="M1"/>
		<roadtype roadtypeid="5" roadtypename="Urban Unrestricted Access" modelCombination="M1"/>
	</roadtypes>
	<pollutantprocessassociations>
		<pollutantprocessassociation pollutantkey="58" pollutantname="Aluminum" processkey="1" processname="Running Exhaust"/>
		<pollutantprocessassociation pollutantkey="58" pollutantname="Aluminum" processkey="2" processname="Start Exhaust"/>
		<pollutantprocessassociation pollutantkey="58" pollutantname="Aluminum" processkey="15" processname="Crankcase Running Exhaust"/>
		<pollutantprocessassociation pollutantkey="58" pollutantname="Aluminum" processkey="16" processname="Crankcase Start Exhaust"/>
		<pollutantprocessassociation pollutantkey="58" pollutantname="Aluminum" processkey="17" processname="Crankcase Extended Idle Exhaust"/>
		<pollutantprocessassociation pollutantkey="58" pollutantname="Aluminum" processkey="90" processname="Extended Idle Exhaust"/>
		<pollutantprocessassociation pollutantkey="58" pollutantname="Aluminum" processkey="91" processname="Auxiliary Power Exhaust"/>
		<pollutantprocessassociation pollutantkey="36" pollutantname="Ammonium (NH4)" processkey="1" processname="Running Exhaust"/>
		<pollutantprocessassociation pollutantkey="36" pollutantname="Ammonium (NH4)" processkey="2" processname="Start Exhaust"/>
		<pollutantprocessassociation pollutantkey="36" pollutantname="Ammonium (NH4)" processkey="15" processname="Crankcase Running Exhaust"/>
		<pollutantprocessassociation pollutantkey="36" pollutantname="Ammonium (NH4)" processkey="16" processname="Crankcase Start Exhaust"/>
		<pollutantprocessassociation pollutantkey="36" pollutantname="Ammonium (NH4)" processkey="17" processname="Crankcase Extended Idle Exhaust"/>
		<pollutantprocessassociation pollutantkey="36" pollutantname="Ammonium (NH4)" processkey="90" processname="Extended Idle Exhaust"/>
		<pollutantprocessassociation pollutantkey="36" pollutantname="Ammonium (NH4)" processkey="91" processname="Auxiliary Power Exhaust"/>
		<pollutantprocessassociation pollutantkey="90" pollutantname="Atmospheric CO2" processkey="1" processname="Running Exhaust"/>
		<pollutantprocessassociation pollutantkey="90" pollutantname="Atmospheric CO2" processkey="2" processname="Start Exhaust"/>
		<pollutantprocessassociation pollutantkey="90" pollutantname="Atmospheric CO2" processkey="90" processname="Extended Idle Exhaust"/>
		<pollutantprocessassociation pollutantkey="90" pollutantname="Atmospheric CO2" processkey="91" processname="Auxiliary Power Exhaust"/>
		<pollutantprocessassociation pollutantkey="121" pollutantname="CMAQ5.0 Unspeciated (PMOTHR)" processkey="1" processname="Running Exhaust"/>
		<pollutantprocessassociation pollutantkey="121" pollutantname="CMAQ5.0 Unspeciated (PMOTHR)" processkey="2" processname="Start Exhaust"/>
		<pollutantprocessassociation pollutantkey="121" pollutantname="CMAQ5.0 Unspeciated (PMOTHR)" processkey="15" processname="Crankcase Running Exhaust"/>
		<pollutantprocessassociation pollutantkey="121" pollutantname="CMAQ5.0 Unspeciated (PMOTHR)" processkey="16" processname="Crankcase Start Exhaust"/>
		<pollutantprocessassociation pollutantkey="121" pollutantname="CMAQ5.0 Unspeciated (PMOTHR)" processkey="17" processname="Crankcase Extended Idle Exhaust"/>
		<pollutantprocessassociation pollutantkey="121" pollutantname="CMAQ5.0 Unspeciated (PMOTHR)" processkey="90" processname="Extended Idle Exhaust"/>
		<pollutantprocessassociation pollutantkey="121" pollutantname="CMAQ5.0 Unspeciated (PMOTHR)" processkey="91" processname="Auxiliary Power Exhaust"/>
		<pollutantprocessassociation pollutantkey="98" pollutantname="CO2 Equivalent" processkey="1" processname="Running Exhaust"/>
		<pollutantprocessassociation pollutantkey="98" pollutantname="CO2 Equivalent" processkey="2" processname="Start Exhaust"/>
		<pollutantprocessassociation pollutantkey="98" pollutantname="CO2 Equivalent" processkey="90" processname="Extended Idle Exhaust"/>
		<pollutantprocessassociation pollutantkey="98" pollutantname="CO2 Equivalent" processkey="91" processname="Auxiliary Power Exhaust"/>
		<pollutantprocessassociation pollutantkey="55" pollutantname="Calcium" processkey="1" processname="Running Exhaust"/>
		<pollutantprocessassociation pollutantkey="55" pollutantname="Calcium" processkey="2" processname="Start Exhaust"/>
		<pollutantprocessassociation pollutantkey="55" pollutantname="Calcium" processkey="15" processname="Crankcase Running Exhaust"/>
		<pollutantprocessassociation pollutantkey="55" pollutantname="Calcium" processkey="16" processname="Crankcase Start Exhaust"/>
		<pollutantprocessassociation pollutantkey="55" pollutantname="Calcium" processkey="17" processname="Crankcase Extended Idle Exhaust"/>
		<pollutantprocessassociation pollutantkey="55" pollutantname="Calcium" processkey="90" processname="Extended Idle Exhaust"/>
		<pollutantprocessassociation pollutantkey="55" pollutantname="Calcium" processkey="91" processname="Auxiliary Power Exhaust"/>
		<pollutantprocessassociation pollutantkey="2" pollutantname="Carbon Monoxide (CO)" processkey="1" processname="Running Exhaust"/>
		<pollutantprocessassociation pollutantkey="2" pollutantname="Carbon Monoxide (CO)" processkey="2" processname="Start Exhaust"/>
		<pollutantprocessassociation pollutantkey="2" pollutantname="Carbon Monoxide (CO)" processkey="15" processname="Crankcase Running Exhaust"/>
		<pollutantprocessassociation pollutantkey="2" pollutantname="Carbon Monoxide (CO)" processkey="16" processname="Crankcase Start Exhaust"/>
		<pollutantprocessassociation pollutantkey="2" pollutantname="Carbon Monoxide (CO)" processkey="17" processname="Crankcase Extended Idle Exhaust"/>
		<pollutantprocessassociation pollutantkey="2" pollutantname="Carbon Monoxide (CO)" processkey="90" processname="Extended Idle Exhaust"/>
		<pollutantprocessassociation pollutantkey="2" pollutantname="Carbon Monoxide (CO)" processkey="91" processname="Auxiliary Power Exhaust"/>
		<pollutantprocessassociation pollutantkey="51" pollutantname="Chloride" processkey="1" processname="Running Exhaust"/>
		<pollutantprocessassociation pollutantkey="51" pollutantname="Chloride" processkey="2" processname="Start Exhaust"/>
		<pollutantprocessassociation pollutantkey="51" pollutantname="Chloride" processkey="15" processname="Crankcase Running Exhaust"/>
		<pollutantprocessassociation pollutantkey="51" pollutantname="Chloride" processkey="16" processname="Crankcase Start Exhaust"/>
		<pollutantprocessassociation pollutantkey="51" pollutantname="Chloride" processkey="17" processname="Crankcase Extended Idle Exhaust"/>
		<pollutantprocessassociation pollutantkey="51" pollutantname="Chloride" processkey="90" processname="Extended Idle Exhaust"/>
		<pollutantprocessassociation pollutantkey="51" pollutantname="Chloride" processkey="91" processname="Auxiliary Power Exhaust"/>
		<pollutantprocessassociation pollutantkey="118" pollutantname="Composite - NonECPM" processkey="1" processname="Running Exhaust"/>
		<pollutantprocessassociation pollutantkey="118" pollutantname="Composite - NonECPM" processkey="2" processname="Start Exhaust"/>
		<pollutantprocessassociation pollutantkey="118" pollutantname="Composite - NonECPM" processkey="15" processname="Crankcase Running Exhaust"/>
		<pollutantprocessassociation pollutantkey="118" pollutantname="Composite - NonECPM" processkey="16" processname="Crankcase Start Exhaust"/>
		<pollutantprocessassociation pollutantkey="118" pollutantname="Composite - NonECPM" processkey="17" processname="Crankcase Extended Idle Exhaust"/>
		<pollutantprocessassociation pollutantkey="118" pollutantname="Composite - NonECPM" processkey="90" processname="Extended Idle Exhaust"/>
		<pollutantprocessassociation pollutantkey="118" pollutantname="Composite - NonECPM" processkey="91" processname="Auxiliary Power Exhaust"/>
		<pollutantprocessassociation pollutantkey="112" pollutantname="Elemental Carbon" processkey="1" processname="Running Exhaust"/>
		<pollutantprocessassociation pollutantkey="112" pollutantname="Elemental Carbon" processkey="2" processname="Start Exhaust"/>
		<pollutantprocessassociation pollutantkey="112" pollutantname="Elemental Carbon" processkey="15" processname="Crankcase Running Exhaust"/>
		<pollutantprocessassociation pollutantkey="112" pollutantname="Elemental Carbon" processkey="16" processname="Crankcase Start Exhaust"/>
		<pollutantprocessassociation pollutantkey="112" pollutantname="Elemental Carbon" processkey="17" processname="Crankcase Extended Idle Exhaust"/>
		<pollutantprocessassociation pollutantkey="112" pollutantname="Elemental Carbon" processkey="90" processname="Extended Idle Exhaust"/>
		<pollutantprocessassociation pollutantkey="112" pollutantname="Elemental Carbon" processkey="91" processname="Auxiliary Power Exhaust"/>
		<pollutantprocessassociation pollutantkey="119" pollutantname="H2O (aerosol)" processkey="1" processname="Running Exhaust"/>
		<pollutantprocessassociation pollutantkey="119" pollutantname="H2O (aerosol)" processkey="2" processname="Start Exhaust"/>
		<pollutantprocessassociation pollutantkey="119" pollutantname="H2O (aerosol)" processkey="15" processname="Crankcase Running Exhaust"/>
		<pollutantprocessassociation pollutantkey="119" pollutantname="H2O (aerosol)" processkey="16" processname="Crankcase Start Exhaust"/>
		<pollutantprocessassociation pollutantkey="119" pollutantname="H2O (aerosol)" processkey="17" processname="Crankcase Extended Idle Exhaust"/>
		<pollutantprocessassociation pollutantkey="119" pollutantname="H2O (aerosol)" processkey="90" processname="Extended Idle Exhaust"/>
		<pollutantprocessassociation pollutantkey="119" pollutantname="H2O (aerosol)" processkey="91" processname="Auxiliary Power Exhaust"/>
		<pollutantprocessassociation pollutantkey="59" pollutantname="Iron" processkey="1" processname="Running Exhaust"/>
		<pollutantprocessassociation pollutantkey="59" pollutantname="Iron" processkey="2" processname="Start Exhaust"/>
		<pollutantprocessassociation pollutantkey="59" pollutantname="Iron" processkey="15" processname="Crankcase Running Exhaust"/>
		<pollutantprocessassociation pollutantkey="59" pollutantname="Iron" processkey="16" processname="Crankcase Start Exhaust"/>
		<pollutantprocessassociation pollutantkey="59" pollutantname="Iron" processkey="17" processname="Crankcase Extended Idle Exhaust"/>
		<pollutantprocessassociation pollutantkey="59" pollutantname="Iron" processkey="90" processname="Extended Idle Exhaust"/>
		<pollutantprocessassociation pollutantkey="59" pollutantname="Iron" processkey="91" processname="Auxiliary Power Exhaust"/>
		<pollutantprocessassociation pollutantkey="54" pollutantname="Magnesium" processkey="1" processname="Running Exhaust"/>
		<pollutantprocessassociation pollutantkey="54" pollutantname="Magnesium" processkey="2" processname="Start Exhaust"/>
		<pollutantprocessassociation pollutantkey="54" pollutantname="Magnesium" processkey="15" processname="Crankcase Running Exhaust"/>
		<pollutantprocessassociation pollutantkey="54" pollutantname="Magnesium" processkey="16" processname="Crankcase Start Exhaust"/>
		<pollutantprocessassociation pollutantkey="54" pollutantname="Magnesium" processkey="17" processname="Crankcase Extended Idle Exhaust"/>
		<pollutantprocessassociation pollutantkey="54" pollutantname="Magnesium" processkey="90" processname="Extended Idle Exhaust"/>
		<pollutantprocessassociation pollutantkey="54" pollutantname="Magnesium" processkey="91" processname="Auxiliary Power Exhaust"/>
		<pollutantprocessassociation pollutantkey="66" pollutantname="Manganese Compounds" processkey="1" processname="Running Exhaust"/>
		<pollutantprocessassociation pollutantkey="5" pollutantname="Methane (CH4)" processkey="1" processname="Running Exhaust"/>
		<pollutantprocessassociation pollutantkey="5" pollutantname="Methane (CH4)" processkey="2" processname="Start Exhaust"/>
		<pollutantprocessassociation pollutantkey="5" pollutantname="Methane (CH4)" processkey="15" processname="Crankcase Running Exhaust"/>
		<pollutantprocessassociation pollutantkey="5" pollutantname="Methane (CH4)" processkey="16" processname="Crankcase Start Exhaust"/>
		<pollutantprocessassociation pollutantkey="5" pollutantname="Methane (CH4)" processkey="17" processname="Crankcase Extended Idle Exhaust"/>
		<pollutantprocessassociation pollutantkey="5" pollutantname="Methane (CH4)" processkey="90" processname="Extended Idle Exhaust"/>
		<pollutantprocessassociation pollutantkey="5" pollutantname="Methane (CH4)" processkey="91" processname="Auxiliary Power Exhaust"/>
		<pollutantprocessassociation pollutantkey="35" pollutantname="Nitrate (NO3)" processkey="1" processname="Running Exhaust"/>
		<pollutantprocessassociation pollutantkey="35" pollutantname="Nitrate (NO3)" processkey="2" processname="Start Exhaust"/>
		<pollutantprocessassociation pollutantkey="35" pollutantname="Nitrate (NO3)" processkey="15" processname="Crankcase Running Exhaust"/>
		<pollutantprocessassociation pollutantkey="35" pollutantname="Nitrate (NO3)" processkey="16" processname="Crankcase Start Exhaust"/>
		<pollutantprocessassociation pollutantkey="35" pollutantname="Nitrate (NO3)" processkey="17" processname="Crankcase Extended Idle Exhaust"/>
		<pollutantprocessassociation pollutantkey="35" pollutantname="Nitrate (NO3)" processkey="90" processname="Extended Idle Exhaust"/>
		<pollutantprocessassociation pollutantkey="35" pollutantname="Nitrate (NO3)" processkey="91" processname="Auxiliary Power Exhaust"/>
		<pollutantprocessassociation pollutantkey="6" pollutantname="Nitrous Oxide (N2O)" processkey="1" processname="Running Exhaust"/>
		<pollutantprocessassociation pollutantkey="6" pollutantname="Nitrous Oxide (N2O)" processkey="2" processname="Start Exhaust"/>
		<pollutantprocessassociation pollutantkey="6" pollutantname="Nitrous Oxide (N2O)" processkey="15" processname="Crankcase Running Exhaust"/>
		<pollutantprocessassociation pollutantkey="6" pollutantname="Nitrous Oxide (N2O)" processkey="16" processname="Crankcase Start Exhaust"/>
		<pollutantprocessassociation pollutantkey="122" pollutantname="Non-carbon Organic Matter (NCOM)" processkey="1" processname="Running Exhaust"/>
		<pollutantprocessassociation pollutantkey="122" pollutantname="Non-carbon Organic Matter (NCOM)" processkey="2" processname="Start Exhaust"/>
		<pollutantprocessassociation pollutantkey="122" pollutantname="Non-carbon Organic Matter (NCOM)" processkey="15" processname="Crankcase Running Exhaust"/>
		<pollutantprocessassociation pollutantkey="122" pollutantname="Non-carbon Organic Matter (NCOM)" processkey="16" processname="Crankcase Start Exhaust"/>
		<pollutantprocessassociation pollutantkey="122" pollutantname="Non-carbon Organic Matter (NCOM)" processkey="17" processname="Crankcase Extended Idle Exhaust"/>
		<pollutantprocessassociation pollutantkey="122" pollutantname="Non-carbon Organic Matter (NCOM)" processkey="90" processname="Extended Idle Exhaust"/>
		<pollutantprocessassociation pollutantkey="122" pollutantname="Non-carbon Organic Matter (NCOM)" processkey="91" processname="Auxiliary Power Exhaust"/>
		<pollutantprocessassociation pollutantkey="111" pollutantname="Organic Carbon" processkey="1" processname="Running Exhaust"/>
		<pollutantprocessassociation pollutantkey="111" pollutantname="Organic Carbon" processkey="2" processname="Start Exhaust"/>
		<pollutantprocessassociation pollutantkey="111" pollutantname="Organic Carbon" processkey="15" processname="Crankcase Running Exhaust"/>
		<pollutantprocessassociation pollutantkey="111" pollutantname="Organic Carbon" processkey="16" processname="Crankcase Start Exhaust"/>
		<pollutantprocessassociation pollutantkey="111" pollutantname="Organic Carbon" processkey="17" processname="Crankcase Extended Idle Exhaust"/>
		<pollutantprocessassociation pollutantkey="111" pollutantname="Organic Carbon" processkey="90" processname="Extended Idle Exhaust"/>
		<pollutantprocessassociation pollutantkey="111" pollutantname="Organic Carbon" processkey="91" processname="Auxiliary Power Exhaust"/>
		<pollutantprocessassociation pollutantkey="3" pollutantname="Oxides of Nitrogen (NOx)" processkey="1" processname="Running Exhaust"/>
		<pollutantprocessassociation pollutantkey="3" pollutantname="Oxides of Nitrogen (NOx)" processkey="2" processname="Start Exhaust"/>
		<pollutantprocessassociation pollutantkey="3" pollutantname="Oxides of Nitrogen (NOx)" processkey="15" processname="Crankcase Running Exhaust"/>
		<pollutantprocessassociation pollutantkey="3" pollutantname="Oxides of Nitrogen (NOx)" processkey="16" processname="Crankcase Start Exhaust"/>
		<pollutantprocessassociation pollutantkey="3" pollutantname="Oxides of Nitrogen (NOx)" processkey="17" processname="Crankcase Extended Idle Exhaust"/>
		<pollutantprocessassociation pollutantkey="3" pollutantname="Oxides of Nitrogen (NOx)" processkey="90" processname="Extended Idle Exhaust"/>
		<pollutantprocessassociation pollutantkey="3" pollutantname="Oxides of Nitrogen (NOx)" processkey="91" processname="Auxiliary Power Exhaust"/>
		<pollutantprocessassociation pollutantkey="53" pollutantname="Potassium" processkey="1" processname="Running Exhaust"/>
		<pollutantprocessassociation pollutantkey="53" pollutantname="Potassium" processkey="2" processname="Start Exhaust"/>
		<pollutantprocessassociation pollutantkey="53" pollutantname="Potassium" processkey="15" processname="Crankcase Running Exhaust"/>
		<pollutantprocessassociation pollutantkey="53" pollutantname="Potassium" processkey="16" processname="Crankcase Start Exhaust"/>
		<pollutantprocessassociation pollutantkey="53" pollutantname="Potassium" processkey="17" processname="Crankcase Extended Idle Exhaust"/>
		<pollutantprocessassociation pollutantkey="53" pollutantname="Potassium" processkey="90" processname="Extended Idle Exhaust"/>
		<pollutantprocessassociation pollutantkey="53" pollutantname="Potassium" processkey="91" processname="Auxiliary Power Exhaust"/>
		<pollutantprocessassociation pollutantkey="110" pollutantname="Primary Exhaust PM2.5 - Total" processkey="1" processname="Running Exhaust"/>
		<pollutantprocessassociation pollutantkey="110" pollutantname="Primary Exhaust PM2.5 - Total" processkey="2" processname="Start Exhaust"/>
		<pollutantprocessassociation pollutantkey="110" pollutantname="Primary Exhaust PM2.5 - Total" processkey="15" processname="Crankcase Running Exhaust"/>
		<pollutantprocessassociation pollutantkey="110" pollutantname="Primary Exhaust PM2.5 - Total" processkey="16" processname="Crankcase Start Exhaust"/>
		<pollutantprocessassociation pollutantkey="110" pollutantname="Primary Exhaust PM2.5 - Total" processkey="17" processname="Crankcase Extended Idle Exhaust"/>
		<pollutantprocessassociation pollutantkey="110" pollutantname="Primary Exhaust PM2.5 - Total" processkey="90" processname="Extended Idle Exhaust"/>
		<pollutantprocessassociation pollutantkey="110" pollutantname="Primary Exhaust PM2.5 - Total" processkey="91" processname="Auxiliary Power Exhaust"/>
		<pollutantprocessassociation pollutantkey="57" pollutantname="Silicon" processkey="1" processname="Running Exhaust"/>
		<pollutantprocessassociation pollutantkey="57" pollutantname="Silicon" processkey="2" processname="Start Exhaust"/>
		<pollutantprocessassociation pollutantkey="57" pollutantname="Silicon" processkey="15" processname="Crankcase Running Exhaust"/>
		<pollutantprocessassociation pollutantkey="57" pollutantname="Silicon" processkey="16" processname="Crankcase Start Exhaust"/>
		<pollutantprocessassociation pollutantkey="57" pollutantname="Silicon" processkey="17" processname="Crankcase Extended Idle Exhaust"/>
		<pollutantprocessassociation pollutantkey="57" pollutantname="Silicon" processkey="90" processname="Extended Idle Exhaust"/>
		<pollutantprocessassociation pollutantkey="57" pollutantname="Silicon" processkey="91" processname="Auxiliary Power Exhaust"/>
		<pollutantprocessassociation pollutantkey="52" pollutantname="Sodium" processkey="1" processname="Running Exhaust"/>
		<pollutantprocessassociation pollutantkey="52" pollutantname="Sodium" processkey="2" processname="Start Exhaust"/>
		<pollutantprocessassociation pollutantkey="52" pollutantname="Sodium" processkey="15" processname="Crankcase Running Exhaust"/>
		<pollutantprocessassociation pollutantkey="52" pollutantname="Sodium" processkey="16" processname="Crankcase Start Exhaust"/>
		<pollutantprocessassociation pollutantkey="52" pollutantname="Sodium" processkey="17" processname="Crankcase Extended Idle Exhaust"/>
		<pollutantprocessassociation pollutantkey="52" pollutantname="Sodium" processkey="90" processname="Extended Idle Exhaust"/>
		<pollutantprocessassociation pollutantkey="52" pollutantname="Sodium" processkey="91" processname="Auxiliary Power Exhaust"/>
		<pollutantprocessassociation pollutantkey="115" pollutantname="Sulfate Particulate" processkey="1" processname="Running Exhaust"/>
		<pollutantprocessassociation pollutantkey="115" pollutantname="Sulfate Particulate" processkey="2" processname="Start Exhaust"/>
		<pollutantprocessassociation pollutantkey="115" pollutantname="Sulfate Particulate" processkey="15" processname="Crankcase Running Exhaust"/>
		<pollutantprocessassociation pollutantkey="115" pollutantname="Sulfate Particulate" processkey="16" processname="Crankcase Start Exhaust"/>
		<pollutantprocessassociation pollutantkey="115" pollutantname="Sulfate Particulate" processkey="17" processname="Crankcase Extended Idle Exhaust"/>
		<pollutantprocessassociation pollutantkey="115" pollutantname="Sulfate Particulate" processkey="90" processname="Extended Idle Exhaust"/>
		<pollutantprocessassociation pollutantkey="115" pollutantname="Sulfate Particulate" processkey="91" processname="Auxiliary Power Exhaust"/>
		<pollutantprocessassociation pollutantkey="56" pollutantname="Titanium" processkey="1" processname="Running Exhaust"/>
		<pollutantprocessassociation pollutantkey="56" pollutantname="Titanium" processkey="2" processname="Start Exhaust"/>
		<pollutantprocessassociation pollutantkey="56" pollutantname="Titanium" processkey="15" processname="Crankcase Running Exhaust"/>
		<pollutantprocessassociation pollutantkey="56" pollutantname="Titanium" processkey="16" processname="Crankcase Start Exhaust"/>
		<pollutantprocessassociation pollutantkey="56" pollutantname="Titanium" processkey="17" processname="Crankcase Extended Idle Exhaust"/>
		<pollutantprocessassociation pollutantkey="56" pollutantname="Titanium" processkey="90" processname="Extended Idle Exhaust"/>
		<pollutantprocessassociation pollutantkey="56" pollutantname="Titanium" processkey="91" processname="Auxiliary Power Exhaust"/>
		<pollutantprocessassociation pollutantkey="91" pollutantname="Total Energy Consumption" processkey="1" processname="Running Exhaust"/>
		<pollutantprocessassociation pollutantkey="91" pollutantname="Total Energy Consumption" processkey="2" processname="Start Exhaust"/>
		<pollutantprocessassociation pollutantkey="91" pollutantname="Total Energy Consumption" processkey="90" processname="Extended Idle Exhaust"/>
		<pollutantprocessassociation pollutantkey="91" pollutantname="Total Energy Consumption" processkey="91" processname="Auxiliary Power Exhaust"/>
		<pollutantprocessassociation pollutantkey="1" pollutantname="Total Gaseous Hydrocarbons" processkey="1" processname="Running Exhaust"/>
		<pollutantprocessassociation pollutantkey="1" pollutantname="Total Gaseous Hydrocarbons" processkey="2" processname="Start Exhaust"/>
		<pollutantprocessassociation pollutantkey="1" pollutantname="Total Gaseous Hydrocarbons" processkey="11" processname="Evap Permeation"/>
		<pollutantprocessassociation pollutantkey="1" pollutantname="Total Gaseous Hydrocarbons" processkey="13" processname="Evap Fuel Leaks"/>
		<pollutantprocessassociation pollutantkey="1" pollutantname="Total Gaseous Hydrocarbons" processkey="15" processname="Crankcase Running Exhaust"/>
		<pollutantprocessassociation pollutantkey="1" pollutantname="Total Gaseous Hydrocarbons" processkey="16" processname="Crankcase Start Exhaust"/>
		<pollutantprocessassociation pollutantkey="1" pollutantname="Total Gaseous Hydrocarbons" processkey="17" processname="Crankcase Extended Idle Exhaust"/>
		<pollutantprocessassociation pollutantkey="1" pollutantname="Total Gaseous Hydrocarbons" processkey="90" processname="Extended Idle Exhaust"/>
		<pollutantprocessassociation pollutantkey="1" pollutantname="Total Gaseous Hydrocarbons" processkey="91" processname="Auxiliary Power Exhaust"/>
	</pollutantprocessassociations>
	<databaseselections>
	</databaseselections>
	<internalcontrolstrategies>
<internalcontrolstrategy classname="gov.epa.otaq.moves.master.implementation.ghg.internalcontrolstrategies.rateofprogress.RateOfProgressStrategy"><![CDATA[
useParameters	No

]]></internalcontrolstrategy>
	</internalcontrolstrategies>
	<inputdatabase servername="" databasename="" description=""/>
	<uncertaintyparameters uncertaintymodeenabled="false" numberofrunspersimulation="0" numberofsimulations="0"/>
	<geographicoutputdetail description="LINK"/>
	<outputemissionsbreakdownselection>
		<modelyear selected="false"/>
		<fueltype selected="true"/>
		<fuelsubtype selected="false"/>
		<emissionprocess selected="true"/>
		<onroadoffroad selected="true"/>
		<roadtype selected="true"/>
		<sourceusetype selected="true"/>
		<movesvehicletype selected="false"/>
		<onroadscc selected="false"/>
		<estimateuncertainty selected="false" numberOfIterations="2" keepSampledData="false" keepIterations="false"/>
		<sector selected="false"/>
		<engtechid selected="false"/>
		<hpclass selected="false"/>
		<regclassid selected="false"/>
	</outputemissionsbreakdownselection>
	<outputdatabase servername="" databasename="dalianbus4_out" description=""/>
	<outputtimestep value="Hour"/>
	<outputvmtdata value="true"/>
	<outputsho value="false"/>
	<outputsh value="false"/>
	<outputshp value="false"/>
	<outputshidling value="true"/>
	<outputstarts value="true"/>
	<outputpopulation value="true"/>
	<scaleinputdatabase servername="localhost" databasename="dalianbus_in" description=""/>
	<pmsize value="0"/>
	<outputfactors>
		<timefactors selected="true" units="Hours"/>
		<distancefactors selected="true" units="Miles"/>
		<massfactors selected="true" units="Grams" energyunits="Joules"/>
	</outputfactors>
	<savedata>

	</savedata>

	<donotexecute>

	</donotexecute>

	<generatordatabase shouldsave="false" servername="" databasename="" description=""/>
		<donotperformfinalaggregation selected="false"/>
	<lookuptableflags scenarioid="dalianbus4_out" truncateoutput="true" truncateactivity="true" truncatebaserates="true"/>
</runspec>
