# Supplementary material for: Optimal public-transport operational strategies to reduce cost and vehicle’s emission
Source: PLoS One. 2018 Aug 1;13(8):e0201138. doi: 10.1371/journal.pone.0201138 (PMC6070237; doi:10.1371/journal.pone.0201138)
Supplement: S2 Appendix — (ZIP) [file pone.0201138.s002.zip › MOVES Simulation for Line 23/fuel1.xlsx]

## Sheet: FuelSupply
fuelRegionID	fuelYearID	monthGroupID	fuelFormulationID	marketShare	marketShareCV
1170011000	2015	7	25005	1	0.5

## Sheet: FuelFormulation
fuelFormulationID	fuelSubtypeID	RVP	sulfurLevel	ETOHVolume	MTBEVolume	ETBEVolume	TAMEVolume	aromaticContent	olefinContent	benzeneContent	e200	e300	BioDieselEsterVolume	CetaneIndex	PAHContent	T50	T90
20	20	0	11	0	0	0	0	0	0	0	0	0	0	0	0	0	0
25005	20	0	350	0	0	0	0	0	0	0	0	0	0	0	0	0	0

## Sheet: FuelUsageFraction
countyID	fuelYearID	modelYearGroupID	sourceBinFuelTypeID	fuelSupplyFuelTypeID	usageFraction
25005	2015	0	2	2	1

## Sheet: avft
sourceTypeID	modelYearID	fuelTypeID	engTechID	fuelEngFraction
42	1960	1	1	0.00961538
42	1960	2	1	0.990385
42	1960	3	1	0
42	1961	1	1	0.00961538
42	1961	2	1	0.990385
42	1961	3	1	0
42	1962	1	1	0.00961538
42	1962	2	1	0.990385
42	1962	3	1	0
42	1963	1	1	0.00961538
42	1963	2	1	0.990385
42	1963	3	1	0
42	1964	1	1	0.00961538
42	1964	2	1	0.990385
42	1964	3	1	0
42	1965	1	1	0.00961538
42	1965	2	1	0.990385
42	1965	3	1	0
42	1966	1	1	0.00961538
42	1966	2	1	0.990385
42	1966	3	1	0
42	1967	1	1	0.00961538
42	1967	2	1	0.990385
42	1967	3	1	0
42	1968	1	1	0.00961538
42	1968	2	1	0.990385
42	1968	3	1	0
42	1969	1	1	0.00961538
42	1969	2	1	0.990385
42	1969	3	1	0
42	1970	1	1	0.00961538
42	1970	2	1	0.990385
42	1970	3	1	0
42	1971	1	1	0.00961538
42	1971	2	1	0.990385
42	1971	3	1	0
42	1972	1	1	0.00961538
42	1972	2	1	0.990385
42	1972	3	1	0
42	1973	1	1	0.00961538
42	1973	2	1	0.990385
42	1973	3	1	0
42	1974	1	1	0.00961538
42	1974	2	1	0.990385
42	1974	3	1	0
42	1975	1	1	0.00961538
42	1975	2	1	0.990385
42	1975	3	1	0
42	1976	1	1	0.00961538
42	1976	2	1	0.990385
42	1976	3	1	0
42	1977	1	1	0.00961538
42	1977	2	1	0.990385
42	1977	3	1	0
42	1978	1	1	0.00961538
42	1978	2	1	0.990385
42	1978	3	1	0
42	1979	1	1	0.00961538
42	1979	2	1	0.990385
42	1979	3	1	0
42	1980	1	1	0.00961538
42	1980	2	1	0.990385
42	1980	3	1	0
42	1981	1	1	0.00869565
42	1981	2	1	0.991304
42	1981	3	1	0
42	1982	1	1	0.0113208
42	1982	2	1	0.988679
42	1982	3	1	0
42	1983	1	1	0.00808081
42	1983	2	1	0.991919
42	1983	3	1	0
42	1984	1	1	0.00967118
42	1984	2	1	0.990329
42	1984	3	1	0
42	1985	1	1	0.0104478
42	1985	2	1	0.989552
42	1985	3	1	0
42	1986	1	1	0.0102433
42	1986	2	1	0.989757
42	1986	3	1	0
42	1987	1	1	0.00982533
42	1987	2	1	0.990175
42	1987	3	1	0
42	1988	1	1	0.00999001
42	1988	2	1	0.99001
42	1988	3	1	0
42	1989	1	1	0.00944138
42	1989	2	1	0.990559
42	1989	3	1	0
42	1990	1	1	0.0101735
42	1990	2	1	0.982645
42	1990	3	1	0.00718133
42	1991	1	1	0.00963222
42	1991	2	1	0.971979
42	1991	3	1	0.0183888
42	1992	1	1	0.00975177
42	1992	2	1	0.944149
42	1992	3	1	0.0460993
42	1993	1	1	0.00923788
42	1993	2	1	0.91455
42	1993	3	1	0.0762125
42	1994	1	1	0.0102106
42	1994	2	1	0.904914
42	1994	3	1	0.0848756
42	1995	1	1	0.0100223
42	1995	2	1	0.83686
42	1995	3	1	0.153118
42	1996	1	1	0.00994126
42	1996	2	1	0.892002
42	1996	3	1	0.0980569
42	1997	1	1	0.00967606
42	1997	2	1	0.816155
42	1997	3	1	0.174169
42	1998	1	1	0.00999231
42	1998	2	1	0.840892
42	1998	3	1	0.149116
42	1999	1	1	0.0099278
42	1999	2	1	0.877256
42	1999	3	1	0.112816
42	2000	1	1	0.00843727
42	2000	2	1	0.915627
42	2000	3	1	0.0759354
42	2001	1	1	0.008933
42	2001	2	1	0.904963
42	2001	3	1	0.0861042
42	2002	1	1	0.00895695
42	2002	2	1	0.891072
42	2002	3	1	0.0999711
42	2003	1	1	0.00936768
42	2003	2	1	0.880562
42	2003	3	1	0.11007
42	2004	1	1	0.00889271
42	2004	2	1	0.86833
42	2004	3	1	0.122777
42	2005	1	1	0.0104588
42	2005	2	1	0.856192
42	2005	3	1	0.133349
42	2006	1	1	0.0118871
42	2006	2	1	0.847325
42	2006	3	1	0.140788
42	2007	1	1	0.012987
42	2007	2	1	0.839827
42	2007	3	1	0.147186
42	2008	1	1	0.015932
42	2008	2	1	0.829262
42	2008	3	1	0.154806
42	2009	1	1	0.0191011
42	2009	2	1	0.825468
42	2009	3	1	0.155431
42	2010	1	1	0.0210809
42	2010	2	1	0.819854
42	2010	3	1	0.159065
42	2011	1	1	0.024619
42	2011	2	1	0.817351
42	2011	3	1	0.15803
42	2012	1	1	0.024619
42	2012	2	1	0.817351
42	2012	3	1	0.15803
42	2013	1	1	0.024619
42	2013	2	1	0.817351
42	2013	3	1	0.15803
42	2014	1	1	0.024619
42	2014	2	1	0.817351
42	2014	3	1	0.15803
42	2015	1	1	0.024619
42	2015	2	1	0.817351
42	2015	3	1	0.15803
42	2016	1	1	0.024619
42	2016	2	1	0.817351
42	2016	3	1	0.15803
42	2017	1	1	0.024619
42	2017	2	1	0.817351
42	2017	3	1	0.15803
42	2018	1	1	0.024619
42	2018	2	1	0.817351
42	2018	3	1	0.15803
42	2019	1	1	0.024619
42	2019	2	1	0.817351
42	2019	3	1	0.15803
42	2020	1	1	0.024619
42	2020	2	1	0.817351
42	2020	3	1	0.15803
42	2021	1	1	0.024619
42	2021	2	1	0.817351
42	2021	3	1	0.15803
42	2022	1	1	0.024619
42	2022	2	1	0.817351
42	2022	3	1	0.15803
42	2023	1	1	0.024619
42	2023	2	1	0.817351
42	2023	3	1	0.15803
42	2024	1	1	0.024619
42	2024	2	1	0.817351
42	2024	3	1	0.15803
42	2025	1	1	0.024619
42	2025	2	1	0.817351
42	2025	3	1	0.15803
42	2026	1	1	0.024619
42	2026	2	1	0.817351
42	2026	3	1	0.15803
42	2027	1	1	0.024619
42	2027	2	1	0.817351
42	2027	3	1	0.15803
42	2028	1	1	0.024619
42	2028	2	1	0.817351
42	2028	3	1	0.15803
42	2029	1	1	0.024619
42	2029	2	1	0.817351
42	2029	3	1	0.15803
42	2030	1	1	0.024619
42	2030	2	1	0.817351
42	2030	3	1	0.15803
42	2031	1	1	0.024619
42	2031	2	1	0.817351
42	2031	3	1	0.15803
42	2032	1	1	0.024619
42	2032	2	1	0.817351
42	2032	3	1	0.15803
42	2033	1	1	0.024619
42	2033	2	1	0.817351
42	2033	3	1	0.15803
42	2034	1	1	0.024619
42	2034	2	1	0.817351
42	2034	3	1	0.15803
42	2035	1	1	0.024619
42	2035	2	1	0.817351
42	2035	3	1	0.15803
42	2036	1	1	0.024619
42	2036	2	1	0.817351
42	2036	3	1	0.15803
42	2037	1	1	0.024619
42	2037	2	1	0.817351
42	2037	3	1	0.15803
42	2038	1	1	0.024619
42	2038	2	1	0.817351
42	2038	3	1	0.15803
42	2039	1	1	0.024619
42	2039	2	1	0.817351
42	2039	3	1	0.15803
42	2040	1	1	0.024619
42	2040	2	1	0.817351
42	2040	3	1	0.15803
42	2041	1	1	0.024619
42	2041	2	1	0.817351
42	2041	3	1	0.15803
42	2042	1	1	0.024619
42	2042	2	1	0.817351
42	2042	3	1	0.15803
42	2043	1	1	0.024619
42	2043	2	1	0.817351
42	2043	3	1	0.15803
42	2044	1	1	0.024619
42	2044	2	1	0.817351
42	2044	3	1	0.15803
42	2045	1	1	0.024619
42	2045	2	1	0.817351
42	2045	3	1	0.15803
42	2046	1	1	0.024619
42	2046	2	1	0.817351
42	2046	3	1	0.15803
42	2047	1	1	0.024619
42	2047	2	1	0.817351
42	2047	3	1	0.15803
42	2048	1	1	0.024619
42	2048	2	1	0.817351
42	2048	3	1	0.15803
42	2049	1	1	0.024619
42	2049	2	1	0.817351
42	2049	3	1	0.15803
42	2050	1	1	0.024619
42	2050	2	1	0.817351
42	2050	3	1	0.15803

## Sheet: County
countyID	stateName	countyName
25005	MASSACHUSETTS	Bristol County

## Sheet: EngineTech
engTechID	engTechName
-1	ALL
1	Conventional Internal Combustion
2	Advanced Internal Combustion
11	Moderate Hybrid - Conventional Internal Combustion
12	Full Hybrid - Conventional Internal Combustion
20	Hybrid - Advanced Internal Combustion
21	Moderate Hybrid - Advanced Internal Combustion
22	Full Hybrid - Advanced Internal Combustion
30	Electric
40	Fuel Cell
50	Hybrid - Fuel Cell
101	G2GT25
102	G4GT251
103	G4GT252
104	G4GT25
105	G2H3
106	G2H31
107	G2H3C1
108	G2H32
109	G4H31
110	G2H3C2
111	G4H32
112	G2H4
113	G2H4C
114	G4H4
115	G2H41
116	G2H4C1
117	G4H41
118	G2H42
119	G2H4C2
120	G4H42
121	G2H5
122	G2H5C
123	G2H51
124	G2H5C1
125	G2H52
126	G2H5C2
127	G2N2
128	G4N2O
129	G4N2S
130	G4N2O1
131	G4N2S1
132	G4N2O2
133	G4N2S2
134	G4N23a
135	G4N23b
136	G2N1
137	G4N1O
138	G4N1S
139	G4N1O1
140	G4N1S1
141	G4N1O2
142	G4N1S2
143	G4N1O3
144	G4N1S3
145	RM2
146	RM41
147	RM4
148	RM40
149	RS2
150	RS21
151	RS22
152	RS40
153	RS4
154	RS41
155	RS42
156	RA2
157	RA41
158	RA42
159	RA4
160	RA40
161	LGT25
162	LGT251
163	LGT252
164	NGT25
165	NGT251
166	NGT252
167	Base
168	T0
169	T1
170	T2
171	T3
172	T3B
173	T4A
174	T4B
175	T4
176	T4N
177	BaseM
178	T0M
179	T1M
180	T2M
181	T3M
182	T4M
183	MO2C
184	MO2I
185	MO2D
186	MO4C
187	MO4I
188	MO4D
189	MOC1
190	MP2C
191	MP2I
192	MP2D
193	MP2CA
194	MP4C
195	MP4I
196	MP4D
197	MPC1
198	MS4C
199	MS4D
200	MSC1
201	MS4X
1001	E00000000
1002	E00100000
1003	E11100010
1004	E12100010
1005	E13100010
1006	E00010000
1007	E10010010
1008	E01100000
1009	E02000000
1010	E02200000
1011	E01000000
1012	E10100000
1013	E11100000
1100	E0
1101	E1
1102	E2
1103	E3

## Sheet: FuelSubtype
fuelTypeID	fuelTypeDesc	fuelSubtypeID	fuelSubtypeDesc	fuelSubtypePetroleumFraction	fuelSubtypeFossilFraction	carbonContent	oxidationFraction	humidityCorrectionCoeff	energyContent	fuelDensity
2	Diesel Fuel	20	Conventional Diesel Fuel	1	1	0.0201904	1	0.0026	43.717	3167
2	Diesel Fuel	21	Biodiesel (BD20)	0.81	0.81	0.0200894	1	0.0026	43.061	3167
2	Diesel Fuel	22	Fischer-Tropsch Diesel (FTD100)	0	1	0.0206952	1	0.0026	43.247	3167

## Sheet: FuelSupplyYear
fuelYearID	yearID
2015	2015

## Sheet: FuelType
fuelTypeID	fuelTypeDesc	humidityCorrectionCoeff	fuelDensity
2	Diesel Fuel	0.0026	3167

## Sheet: MonthGroupOfAnyYear
monthGroupID	monthGroupName
7	July

[truncated: 2 more sheets: Region, SourceUseType]
