# Supplementary material for: Optimal public-transport operational strategies to reduce cost and vehicle’s emission
Source: PLoS One. 2018 Aug 1;13(8):e0201138. doi: 10.1371/journal.pone.0201138 (PMC6070237; doi:10.1371/journal.pone.0201138)
Supplement: S2 Appendix — (ZIP) [file pone.0201138.s002.zip › MOVES Simulation for Line 23/links.xlsx]

## Sheet: link
linkID	countyID	zoneID	roadTypeID	linkLength	linkVolume	linkAvgSpeed	linkDescription	linkAvgGrade
1	25005	250050	5	30	40	9.21507	road23	0

## Sheet: County
countyID	stateName	countyName
25005	MASSACHUSETTS	Bristol County

## Sheet: RoadType
roadTypeID	roadDesc
1	Off-Network
2	Rural Restricted Access
3	Rural Unrestricted Access
4	Urban Restricted Access
5	Urban Unrestricted Access

## Sheet: Zone
zoneID	countyID	stateName	countyName
250050	25005	MASSACHUSETTS	Bristol County
