# Supplementary material for: Optimal public-transport operational strategies to reduce cost and vehicle’s emission
Source: PLoS One. 2018 Aug 1;13(8):e0201138. doi: 10.1371/journal.pone.0201138 (PMC6070237; doi:10.1371/journal.pone.0201138)
Supplement: S2 Appendix — (ZIP) [file pone.0201138.s002.zip › MOVES Simulation for Line 23/meteorology.xlsx]

## Sheet: zoneMonthHour
monthID	zoneID	hourID	temperature	relHumidity
7	250050	8	77	73

## Sheet: HourOfAnyDay
hourID	hourname
8	Hour beginning at 7:00 AM

## Sheet: MonthOfAnyYear
monthID	monthName	noOfDays
7	July	31

## Sheet: Zone
zoneID	countyID	stateName	countyName
250050	25005	MASSACHUSETTS	Bristol County
