# Supplementary material for: Optimal public-transport operational strategies to reduce cost and vehicle’s emission
Source: PLoS One. 2018 Aug 1;13(8):e0201138. doi: 10.1371/journal.pone.0201138 (PMC6070237; doi:10.1371/journal.pone.0201138)
Supplement: S2 Appendix — (ZIP) [file pone.0201138.s002.zip › MOVES Simulation for Line 23/mode]

sourceTypeID	hourDayID	linkID	polProcessID	opModeID	opModeFraction
42	82		101	0
42	82		101	1
42	82		101	11
42	82		101	12
42	82		101	13
42	82		101	14
42	82		101	15
42	82		101	16
42	82		101	21
42	82		101	22
42	82		101	23
42	82		101	24
42	82		101	25
42	82		101	27
42	82		101	28
42	82		101	29
42	82		101	30
42	82		101	33
42	82		101	35
42	82		101	37
42	82		101	38
42	82		101	39
42	82		101	40
42	82		101	501
42	82		102	101
42	82		102	102
42	82		102	103
42	82		102	104
42	82		102	105
42	82		102	106
42	82		102	107
42	82		102	108
42	82		111	150
42	82		111	151
42	82		111	300
42	82		113	150
42	82		113	151
42	82		113	300
42	82		190	200
42	82		191	201
42	82		201	0
42	82		201	1
42	82		201	11
42	82		201	12
42	82		201	13
42	82		201	14
42	82		201	15
42	82		201	16
42	82		201	21
42	82		201	22
42	82		201	23
42	82		201	24
42	82		201	25
42	82		201	27
42	82		201	28
42	82		201	29
42	82		201	30
42	82		201	33
42	82		201	35
42	82		201	37
42	82		201	38
42	82		201	39
42	82		201	40
42	82		201	501
42	82		202	101
42	82		202	102
42	82		202	103
42	82		202	104
42	82		202	105
42	82		202	106
42	82		202	107
42	82		202	108
42	82		290	200
42	82		291	201
42	82		301	0
42	82		301	1
42	82		301	11
42	82		301	12
42	82		301	13
42	82		301	14
42	82		301	15
42	82		301	16
42	82		301	21
42	82		301	22
42	82		301	23
42	82		301	24
42	82		301	25
42	82		301	27
42	82		301	28
42	82		301	29
42	82		301	30
42	82		301	33
42	82		301	35
42	82		301	37
42	82		301	38
42	82		301	39
42	82		301	40
42	82		301	501
42	82		302	101
42	82		302	102
42	82		302	103
42	82		302	104
42	82		302	105
42	82		302	106
42	82		302	107
42	82		302	108
42	82		390	200
42	82		391	201
42	82		501	300
42	82		502	100
42	82		601	300
42	82		602	100
42	82		9090	200
42	82		9101	0
42	82		9101	1
42	82		9101	11
42	82		9101	12
42	82		9101	13
42	82		9101	14
42	82		9101	15
42	82		9101	16
42	82		9101	21
42	82		9101	22
42	82		9101	23
42	82		9101	24
42	82		9101	25
42	82		9101	27
42	82		9101	28
42	82		9101	29
42	82		9101	30
42	82		9101	33
42	82		9101	35
42	82		9101	37
42	82		9101	38
42	82		9101	39
42	82		9101	40
42	82		9101	501
42	82		9102	100
42	82		9102	101
42	82		9102	102
42	82		9102	103
42	82		9102	104
42	82		9102	105
42	82		9102	106
42	82		9102	107
42	82		9102	108
42	82		9190	200
42	82		9191	201
42	82		9890	200
42	82		11201	0
42	82		11201	1
42	82		11201	11
42	82		11201	12
42	82		11201	13
42	82		11201	14
42	82		11201	15
42	82		11201	16
42	82		11201	21
42	82		11201	22
42	82		11201	23
42	82		11201	24
42	82		11201	25
42	82		11201	27
42	82		11201	28
42	82		11201	29
42	82		11201	30
42	82		11201	33
42	82		11201	35
42	82		11201	37
42	82		11201	38
42	82		11201	39
42	82		11201	40
42	82		11201	501
42	82		11202	101
42	82		11202	102
42	82		11202	103
42	82		11202	104
42	82		11202	105
42	82		11202	106
42	82		11202	107
42	82		11202	108
42	82		11290	200
42	82		11291	201
42	82		11590	200
42	82		11801	0
42	82		11801	1
42	82		11801	11
42	82		11801	12
42	82		11801	13
42	82		11801	14
42	82		11801	15
42	82		11801	16
42	82		11801	21
42	82		11801	22
42	82		11801	23
42	82		11801	24
42	82		11801	25
42	82		11801	27
42	82		11801	28
42	82		11801	29
42	82		11801	30
42	82		11801	33
42	82		11801	35
42	82		11801	37
42	82		11801	38
42	82		11801	39
42	82		11801	40
42	82		11801	501
42	82		11802	101
42	82		11802	102
42	82		11802	103
42	82		11802	104
42	82		11802	105
42	82		11802	106
42	82		11802	107
42	82		11802	108
42	82		11890	200
42	82		11891	201
