# Supplementary material for: Optimal public-transport operational strategies to reduce cost and vehicle’s emission
Source: PLoS One. 2018 Aug 1;13(8):e0201138. doi: 10.1371/journal.pone.0201138 (PMC6070237; doi:10.1371/journal.pone.0201138)
Supplement: S2 Appendix — (ZIP) [file pone.0201138.s002.zip › MOVES Simulation for Line 23/mode.xlsx]

## Sheet: opModeDistribution
sourceTypeID

## Sheet: HourDay
hourDayID

## Sheet: OperatingMode
opModeID

## Sheet: PollutantProcessAssoc
polProcessID

## Sheet: SourceUseType
sourceTypeID
