# Supplementary material for: Optimal public-transport operational strategies to reduce cost and vehicle’s emission
Source: PLoS One. 2018 Aug 1;13(8):e0201138. doi: 10.1371/journal.pone.0201138 (PMC6070237; doi:10.1371/journal.pone.0201138)
Supplement: S2 Appendix — (ZIP) [file pone.0201138.s002.zip › MOVES Simulation for Line 23/mode_OperatingMode]

opModeID	opModeName	VSPLower	VSPUpper	speedLower	speedUpper	brakeRate1Sec	brakeRate3Sec	minSoakTime	maxSoakTime
0	Braking	0.0	0.0	0.0	0.0	-2.0	-1.0	0	0
1	Idling	0.0	0.0	-1.0	1.0	0.0	0.0	0	0
11	Low Speed Coasting; VSP< 0; 1<=Speed<25	0.0	0.0	1.0	25.0	0.0	0.0	0	0
12	Cruise/Acceleration; 0<=VSP< 3; 1<= Speed<25	0.0	3.0	1.0	25.0	0.0	0.0	0	0
13	Cruise/Acceleration; 3<=VSP< 6; 1<=Speed<25	3.0	6.0	1.0	25.0	0.0	0.0	0	0
14	Cruise/Acceleration; 6<=VSP< 9; 1<=Speed<25	6.0	9.0	1.0	25.0	0.0	0.0	0	0
15	Cruise/Acceleration; 9<=VSP<12; 1<=Speed<25	9.0	12.0	1.0	25.0	0.0	0.0	0	0
16	Cruise/Acceleration; 12<=VSP; 1<=Speed<25	12.0	0.0	1.0	25.0	0.0	0.0	0	0
21	Moderate Speed Coasting; VSP< 0; 25<=Speed<50	0.0	0.0	25.0	50.0	0.0	0.0	0	0
22	Cruise/Acceleration; 0<=VSP< 3; 25<=Speed<50	0.0	3.0	25.0	50.0	0.0	0.0	0	0
23	Cruise/Acceleration; 3<=VSP< 6; 25<=Speed<50	3.0	6.0	25.0	50.0	0.0	0.0	0	0
24	Cruise/Acceleration; 6<=VSP< 9; 25<=Speed<50	6.0	9.0	25.0	50.0	0.0	0.0	0	0
25	Cruise/Acceleration; 9<=VSP<12; 25<=Speed<50	9.0	12.0	25.0	50.0	0.0	0.0	0	0
26	Cruise/Acceleration; 12<=VSP; 25<=Speed<50	12.0	0.0	25.0	50.0	0.0	0.0	0	0
27	Cruise/Acceleration; 12<=VSP<18; 25<=Speed<50	12.0	18.0	25.0	50.0	0.0	0.0	0	0
28	Cruise/Acceleration; 18<=VSP<24; 25<=Speed<50	18.0	24.0	25.0	50.0	0.0	0.0	0	0
29	Cruise/Acceleration; 24<=VSP<30; 25<=Speed<50	24.0	30.0	25.0	50.0	0.0	0.0	0	0
30	Cruise/Acceleration; 30<=VSP; 25<=Speed<50	30.0	0.0	25.0	50.0	0.0	0.0	0	0
33	Cruise/Acceleration; VSP< 6; 50<=Speed	0.0	6.0	50.0	0.0	0.0	0.0	0	0
35	Cruise/Acceleration; 6<=VSP<12; 50<=Speed	6.0	12.0	50.0	0.0	0.0	0.0	0	0
36	Cruise/Acceleration; 12 <= VSP; 50<=Speed	12.0	0.0	50.0	0.0	0.0	0.0	0	0
37	Cruise/Acceleration; 12<=VSP<18; 50<=Speed	12.0	18.0	50.0	0.0	0.0	0.0	0	0
38	Cruise/Acceleration; 18<=VSP<24; 50<=Speed	18.0	24.0	50.0	0.0	0.0	0.0	0	0
39	Cruise/Acceleration; 24<=VSP<30; 50<=Speed	24.0	30.0	50.0	0.0	0.0	0.0	0	0
40	Cruise/Acceleration; 30<=VSP; 50<=Speed	30.0	0.0	50.0	0.0	0.0	0.0	0	0
100	Starting (Used for all starts)	0.0	0.0	0.0	0.0	0.0	0.0	0	0
101	Soak Time < 6 minutes	0.0	0.0	0.0	0.0	0.0	0.0	0	6
102	6 minutes <= Soak Time < 30 minutes	0.0	0.0	0.0	0.0	0.0	0.0	6	30
103	30 minutes <= Soak Time < 60 minutes	0.0	0.0	0.0	0.0	0.0	0.0	30	60
104	60 minutes <= Soak Time < 90 minutes	0.0	0.0	0.0	0.0	0.0	0.0	60	90
105	90 minutes <= Soak Time < 120 minutes	0.0	0.0	0.0	0.0	0.0	0.0	90	120
106	120 minutes <= Soak Time < 360 minutes	0.0	0.0	0.0	0.0	0.0	0.0	120	360
107	360 minutes <= Soak Time < 720 minutes	0.0	0.0	0.0	0.0	0.0	0.0	360	720
108	720 minutes <= Soak Time	0.0	0.0	0.0	0.0	0.0	0.0	720	0
150	Hot Soaking	0.0	0.0	0.0	0.0	0.0	0.0	0	0
151	Cold Soaking	0.0	0.0	0.0	0.0	0.0	0.0	0	0
200	Extended Idling	0.0	0.0	0.0	0.0	0.0	0.0	0	0
201	Hotelling Diesel Aux	0.0	0.0	0.0	0.0	0.0	0.0	0	0
203	Hotelling Battery AC	0.0	0.0	0.0	0.0	0.0	0.0	0	0
204	Hotelling APU Off	0.0	0.0	0.0	0.0	0.0	0.0	0	0
300	All Running	0.0	0.0	0.0	0.0	0.0	0.0	0	0
400	tirewear;idle	0.0	0.0	0.0	0.0	0.0	0.0	0	0
401	tirewear;speed < 2.5mph	0.0	0.0	0.0	2.5	0.0	0.0	0	0
402	tirewear;2.5mph <= speed < 7.5mph	0.0	0.0	2.5	7.5	0.0	0.0	0	0
403	tirewear;7.5mph <= speed < 12.5mph	0.0	0.0	7.5	12.5	0.0	0.0	0	0
404	tirewear;12.5mph <= speed < 17.5mph	0.0	0.0	12.5	17.5	0.0	0.0	0	0
405	tirewear;17.5mph <= speed <22.5mph	0.0	0.0	17.5	22.5	0.0	0.0	0	0
406	tirewear;22.5mph <= speed < 27.5mph	0.0	0.0	22.5	27.5	0.0	0.0	0	0
407	tirewear;27.5mph <= speed < 32.5mph	0.0	0.0	27.5	32.5	0.0	0.0	0	0
408	tirewear;32.5mph <= speed < 37.5mph	0.0	0.0	32.5	37.5	0.0	0.0	0	0
409	tirewear;37.5mph <= speed < 42.5mph	0.0	0.0	37.5	42.5	0.0	0.0	0	0
410	tirewear;42.5mph <= speed < 47.5mph	0.0	0.0	42.5	47.5	0.0	0.0	0	0
411	tirewear;47.5mph <= speed < 52.5mph	0.0	0.0	47.5	52.5	0.0	0.0	0	0
412	tirewear;52.5mph <= speed < 57.5mph	0.0	0.0	52.5	57.5	0.0	0.0	0	0
413	tirewear;57.5mph <= speed < 62.5mph	0.0	0.0	57.5	62.5	0.0	0.0	0	0
414	tirewear;62.5mph <= speed < 67.5mph	0.0	0.0	62.5	67.5	0.0	0.0	0	0
415	tirewear;67.5mph <= speed < 72.5mph	0.0	0.0	67.5	72.5	0.0	0.0	0	0
416	tirewear;72.5mph <= speed	0.0	0.0	72.5	0.0	0.0	0.0	0	0
500	Existing	0.0	0.0	0.0	0.0	0.0	0.0	0	0
501	brakewear;stopped	0.0	0.0	0.0	0.0	0.0	0.0	0	0
