# Supplementary material for: Optimal public-transport operational strategies to reduce cost and vehicle’s emission
Source: PLoS One. 2018 Aug 1;13(8):e0201138. doi: 10.1371/journal.pone.0201138 (PMC6070237; doi:10.1371/journal.pone.0201138)
Supplement: S2 Appendix — (ZIP) [file pone.0201138.s002.zip › MOVES Simulation for Line 23/mode_PollutantProcessAssoc]

polProcessID	processID	processName	pollutantID	pollutantName
101	1	Running Exhaust	1	Total Gaseous Hydrocarbons
102	2	Start Exhaust	1	Total Gaseous Hydrocarbons
111	11	Evap Permeation	1	Total Gaseous Hydrocarbons
112	12	Evap Fuel Vapor Venting	1	Total Gaseous Hydrocarbons
113	13	Evap Fuel Leaks	1	Total Gaseous Hydrocarbons
115	15	Crankcase Running Exhaust	1	Total Gaseous Hydrocarbons
116	16	Crankcase Start Exhaust	1	Total Gaseous Hydrocarbons
117	17	Crankcase Extended Idle Exhaust	1	Total Gaseous Hydrocarbons
118	18	Refueling Displacement Vapor Loss	1	Total Gaseous Hydrocarbons
119	19	Refueling Spillage Loss	1	Total Gaseous Hydrocarbons
120	20	Evap Tank Permeation	1	Total Gaseous Hydrocarbons
121	21	Evap Hose Permeation	1	Total Gaseous Hydrocarbons
122	22	Evap RecMar Neck Hose Permeation	1	Total Gaseous Hydrocarbons
123	23	Evap RecMar Supply/Ret Hose Permeation	1	Total Gaseous Hydrocarbons
124	24	Evap RecMar Vent Hose Permeation	1	Total Gaseous Hydrocarbons
130	30	Diurnal Fuel Vapor Venting	1	Total Gaseous Hydrocarbons
131	31	HotSoak Fuel Vapor Venting	1	Total Gaseous Hydrocarbons
132	32	RunningLoss Fuel Vapor Venting	1	Total Gaseous Hydrocarbons
140	40	Nonroad	1	Total Gaseous Hydrocarbons
190	90	Extended Idle Exhaust	1	Total Gaseous Hydrocarbons
191	91	Auxiliary Power Exhaust	1	Total Gaseous Hydrocarbons
201	1	Running Exhaust	2	Carbon Monoxide (CO)
202	2	Start Exhaust	2	Carbon Monoxide (CO)
215	15	Crankcase Running Exhaust	2	Carbon Monoxide (CO)
216	16	Crankcase Start Exhaust	2	Carbon Monoxide (CO)
217	17	Crankcase Extended Idle Exhaust	2	Carbon Monoxide (CO)
240	40	Nonroad	2	Carbon Monoxide (CO)
290	90	Extended Idle Exhaust	2	Carbon Monoxide (CO)
291	91	Auxiliary Power Exhaust	2	Carbon Monoxide (CO)
301	1	Running Exhaust	3	Oxides of Nitrogen (NOx)
302	2	Start Exhaust	3	Oxides of Nitrogen (NOx)
315	15	Crankcase Running Exhaust	3	Oxides of Nitrogen (NOx)
316	16	Crankcase Start Exhaust	3	Oxides of Nitrogen (NOx)
317	17	Crankcase Extended Idle Exhaust	3	Oxides of Nitrogen (NOx)
340	40	Nonroad	3	Oxides of Nitrogen (NOx)
390	90	Extended Idle Exhaust	3	Oxides of Nitrogen (NOx)
391	91	Auxiliary Power Exhaust	3	Oxides of Nitrogen (NOx)
501	1	Running Exhaust	5	Methane (CH4)
502	2	Start Exhaust	5	Methane (CH4)
515	15	Crankcase Running Exhaust	5	Methane (CH4)
516	16	Crankcase Start Exhaust	5	Methane (CH4)
517	17	Crankcase Extended Idle Exhaust	5	Methane (CH4)
518	18	Refueling Displacement Vapor Loss	5	Methane (CH4)
519	19	Refueling Spillage Loss	5	Methane (CH4)
520	20	Evap Tank Permeation	5	Methane (CH4)
521	21	Evap Hose Permeation	5	Methane (CH4)
530	30	Diurnal Fuel Vapor Venting	5	Methane (CH4)
531	31	HotSoak Fuel Vapor Venting	5	Methane (CH4)
532	32	RunningLoss Fuel Vapor Venting	5	Methane (CH4)
590	90	Extended Idle Exhaust	5	Methane (CH4)
591	91	Auxiliary Power Exhaust	5	Methane (CH4)
601	1	Running Exhaust	6	Nitrous Oxide (N2O)
602	2	Start Exhaust	6	Nitrous Oxide (N2O)
615	15	Crankcase Running Exhaust	6	Nitrous Oxide (N2O)
616	16	Crankcase Start Exhaust	6	Nitrous Oxide (N2O)
2001	1	Running Exhaust	20	Benzene
2002	2	Start Exhaust	20	Benzene
2011	11	Evap Permeation	20	Benzene
2012	12	Evap Fuel Vapor Venting	20	Benzene
2013	13	Evap Fuel Leaks	20	Benzene
2015	15	Crankcase Running Exhaust	20	Benzene
2016	16	Crankcase Start Exhaust	20	Benzene
2017	17	Crankcase Extended Idle Exhaust	20	Benzene
2018	18	Refueling Displacement Vapor Loss	20	Benzene
2019	19	Refueling Spillage Loss	20	Benzene
2020	20	Evap Tank Permeation	20	Benzene
2021	21	Evap Hose Permeation	20	Benzene
2022	22	Evap RecMar Neck Hose Permeation	20	Benzene
2023	23	Evap RecMar Supply/Ret Hose Permeation	20	Benzene
2024	24	Evap RecMar Vent Hose Permeation	20	Benzene
2030	30	Diurnal Fuel Vapor Venting	20	Benzene
2031	31	HotSoak Fuel Vapor Venting	20	Benzene
2032	32	RunningLoss Fuel Vapor Venting	20	Benzene
2090	90	Extended Idle Exhaust	20	Benzene
2091	91	Auxiliary Power Exhaust	20	Benzene
2101	1	Running Exhaust	21	Ethanol
2102	2	Start Exhaust	21	Ethanol
2111	11	Evap Permeation	21	Ethanol
2112	12	Evap Fuel Vapor Venting	21	Ethanol
2113	13	Evap Fuel Leaks	21	Ethanol
2115	15	Crankcase Running Exhaust	21	Ethanol
2116	16	Crankcase Start Exhaust	21	Ethanol
2118	18	Refueling Displacement Vapor Loss	21	Ethanol
2119	19	Refueling Spillage Loss	21	Ethanol
2120	20	Evap Tank Permeation	21	Ethanol
2121	21	Evap Hose Permeation	21	Ethanol
2122	22	Evap RecMar Neck Hose Permeation	21	Ethanol
2123	23	Evap RecMar Supply/Ret Hose Permeation	21	Ethanol
2124	24	Evap RecMar Vent Hose Permeation	21	Ethanol
2130	30	Diurnal Fuel Vapor Venting	21	Ethanol
2131	31	HotSoak Fuel Vapor Venting	21	Ethanol
2132	32	RunningLoss Fuel Vapor Venting	21	Ethanol
2201	1	Running Exhaust	22	MTBE
2202	2	Start Exhaust	22	MTBE
2211	11	Evap Permeation	22	MTBE
2212	12	Evap Fuel Vapor Venting	22	MTBE
2213	13	Evap Fuel Leaks	22	MTBE
2215	15	Crankcase Running Exhaust	22	MTBE
2216	16	Crankcase Start Exhaust	22	MTBE
2218	18	Refueling Displacement Vapor Loss	22	MTBE
2219	19	Refueling Spillage Loss	22	MTBE
2220	20	Evap Tank Permeation	22	MTBE
2221	21	Evap Hose Permeation	22	MTBE
2222	22	Evap RecMar Neck Hose Permeation	22	MTBE
2223	23	Evap RecMar Supply/Ret Hose Permeation	22	MTBE
2224	24	Evap RecMar Vent Hose Permeation	22	MTBE
2230	30	Diurnal Fuel Vapor Venting	22	MTBE
2231	31	HotSoak Fuel Vapor Venting	22	MTBE
2232	32	RunningLoss Fuel Vapor Venting	22	MTBE
2301	1	Running Exhaust	23	Naphthalene particle
2302	2	Start Exhaust	23	Naphthalene particle
2315	15	Crankcase Running Exhaust	23	Naphthalene particle
2316	16	Crankcase Start Exhaust	23	Naphthalene particle
2317	17	Crankcase Extended Idle Exhaust	23	Naphthalene particle
2390	90	Extended Idle Exhaust	23	Naphthalene particle
2391	91	Auxiliary Power Exhaust	23	Naphthalene particle
2401	1	Running Exhaust	24	1,3-Butadiene
2402	2	Start Exhaust	24	1,3-Butadiene
2415	15	Crankcase Running Exhaust	24	1,3-Butadiene
2416	16	Crankcase Start Exhaust	24	1,3-Butadiene
2417	17	Crankcase Extended Idle Exhaust	24	1,3-Butadiene
2490	90	Extended Idle Exhaust	24	1,3-Butadiene
2491	91	Auxiliary Power Exhaust	24	1,3-Butadiene
2501	1	Running Exhaust	25	Formaldehyde
2502	2	Start Exhaust	25	Formaldehyde
2515	15	Crankcase Running Exhaust	25	Formaldehyde
2516	16	Crankcase Start Exhaust	25	Formaldehyde
2517	17	Crankcase Extended Idle Exhaust	25	Formaldehyde
2590	90	Extended Idle Exhaust	25	Formaldehyde
2591	91	Auxiliary Power Exhaust	25	Formaldehyde
2601	1	Running Exhaust	26	Acetaldehyde
2602	2	Start Exhaust	26	Acetaldehyde
2615	15	Crankcase Running Exhaust	26	Acetaldehyde
2616	16	Crankcase Start Exhaust	26	Acetaldehyde
2617	17	Crankcase Extended Idle Exhaust	26	Acetaldehyde
2690	90	Extended Idle Exhaust	26	Acetaldehyde
2691	91	Auxiliary Power Exhaust	26	Acetaldehyde
2701	1	Running Exhaust	27	Acrolein
2702	2	Start Exhaust	27	Acrolein
2715	15	Crankcase Running Exhaust	27	Acrolein
2716	16	Crankcase Start Exhaust	27	Acrolein
2717	17	Crankcase Extended Idle Exhaust	27	Acrolein
2790	90	Extended Idle Exhaust	27	Acrolein
2791	91	Auxiliary Power Exhaust	27	Acrolein
3001	1	Running Exhaust	30	Ammonia (NH3)
3002	2	Start Exhaust	30	Ammonia (NH3)
3015	15	Crankcase Running Exhaust	30	Ammonia (NH3)
3016	16	Crankcase Start Exhaust	30	Ammonia (NH3)
3017	17	Crankcase Extended Idle Exhaust	30	Ammonia (NH3)
3090	90	Extended Idle Exhaust	30	Ammonia (NH3)
3091	91	Auxiliary Power Exhaust	30	Ammonia (NH3)
3101	1	Running Exhaust	31	Sulfur Dioxide (SO2)
3102	2	Start Exhaust	31	Sulfur Dioxide (SO2)
3115	15	Crankcase Running Exhaust	31	Sulfur Dioxide (SO2)
3116	16	Crankcase Start Exhaust	31	Sulfur Dioxide (SO2)
3117	17	Crankcase Extended Idle Exhaust	31	Sulfur Dioxide (SO2)
3140	40	Nonroad	31	Sulfur Dioxide (SO2)
3190	90	Extended Idle Exhaust	31	Sulfur Dioxide (SO2)
3191	91	Auxiliary Power Exhaust	31	Sulfur Dioxide (SO2)
3201	1	Running Exhaust	32	Nitrogen Oxide (NO)
3202	2	Start Exhaust	32	Nitrogen Oxide (NO)
3215	15	Crankcase Running Exhaust	32	Nitrogen Oxide (NO)
3216	16	Crankcase Start Exhaust	32	Nitrogen Oxide (NO)
3217	17	Crankcase Extended Idle Exhaust	32	Nitrogen Oxide (NO)
3290	90	Extended Idle Exhaust	32	Nitrogen Oxide (NO)
3291	91	Auxiliary Power Exhaust	32	Nitrogen Oxide (NO)
3301	1	Running Exhaust	33	Nitrogen Dioxide (NO2)
3302	2	Start Exhaust	33	Nitrogen Dioxide (NO2)
3315	15	Crankcase Running Exhaust	33	Nitrogen Dioxide (NO2)
3316	16	Crankcase Start Exhaust	33	Nitrogen Dioxide (NO2)
3317	17	Crankcase Extended Idle Exhaust	33	Nitrogen Dioxide (NO2)
3390	90	Extended Idle Exhaust	33	Nitrogen Dioxide (NO2)
3391	91	Auxiliary Power Exhaust	33	Nitrogen Dioxide (NO2)
3401	1	Running Exhaust	34	Nitrous Acid (HONO)
3402	2	Start Exhaust	34	Nitrous Acid (HONO)
3415	15	Crankcase Running Exhaust	34	Nitrous Acid (HONO)
3416	16	Crankcase Start Exhaust	34	Nitrous Acid (HONO)
3417	17	Crankcase Extended Idle Exhaust	34	Nitrous Acid (HONO)
3490	90	Extended Idle Exhaust	34	Nitrous Acid (HONO)
3491	91	Auxiliary Power Exhaust	34	Nitrous Acid (HONO)
3501	1	Running Exhaust	35	Nitrate (NO3)
3502	2	Start Exhaust	35	Nitrate (NO3)
3515	15	Crankcase Running Exhaust	35	Nitrate (NO3)
3516	16	Crankcase Start Exhaust	35	Nitrate (NO3)
3517	17	Crankcase Extended Idle Exhaust	35	Nitrate (NO3)
3590	90	Extended Idle Exhaust	35	Nitrate (NO3)
3591	91	Auxiliary Power Exhaust	35	Nitrate (NO3)
3601	1	Running Exhaust	36	Ammonium (NH4)
3602	2	Start Exhaust	36	Ammonium (NH4)
3615	15	Crankcase Running Exhaust	36	Ammonium (NH4)
3616	16	Crankcase Start Exhaust	36	Ammonium (NH4)
3617	17	Crankcase Extended Idle Exhaust	36	Ammonium (NH4)
3690	90	Extended Idle Exhaust	36	Ammonium (NH4)
3691	91	Auxiliary Power Exhaust	36	Ammonium (NH4)
4001	1	Running Exhaust	40	2,2,4-Trimethylpentane
4002	2	Start Exhaust	40	2,2,4-Trimethylpentane
4011	11	Evap Permeation	40	2,2,4-Trimethylpentane
4012	12	Evap Fuel Vapor Venting	40	2,2,4-Trimethylpentane
4013	13	Evap Fuel Leaks	40	2,2,4-Trimethylpentane
4015	15	Crankcase Running Exhaust	40	2,2,4-Trimethylpentane
4016	16	Crankcase Start Exhaust	40	2,2,4-Trimethylpentane
4017	17	Crankcase Extended Idle Exhaust	40	2,2,4-Trimethylpentane
4018	18	Refueling Displacement Vapor Loss	40	2,2,4-Trimethylpentane
4019	19	Refueling Spillage Loss	40	2,2,4-Trimethylpentane
4020	20	Evap Tank Permeation	40	2,2,4-Trimethylpentane
4021	21	Evap Hose Permeation	40	2,2,4-Trimethylpentane
4022	22	Evap RecMar Neck Hose Permeation	40	2,2,4-Trimethylpentane
4023	23	Evap RecMar Supply/Ret Hose Permeation	40	2,2,4-Trimethylpentane
4024	24	Evap RecMar Vent Hose Permeation	40	2,2,4-Trimethylpentane
4030	30	Diurnal Fuel Vapor Venting	40	2,2,4-Trimethylpentane
4031	31	HotSoak Fuel Vapor Venting	40	2,2,4-Trimethylpentane
4032	32	RunningLoss Fuel Vapor Venting	40	2,2,4-Trimethylpentane
4090	90	Extended Idle Exhaust	40	2,2,4-Trimethylpentane
4091	91	Auxiliary Power Exhaust	40	2,2,4-Trimethylpentane
4101	1	Running Exhaust	41	Ethyl Benzene
4102	2	Start Exhaust	41	Ethyl Benzene
4111	11	Evap Permeation	41	Ethyl Benzene
4112	12	Evap Fuel Vapor Venting	41	Ethyl Benzene
4113	13	Evap Fuel Leaks	41	Ethyl Benzene
4115	15	Crankcase Running Exhaust	41	Ethyl Benzene
4116	16	Crankcase Start Exhaust	41	Ethyl Benzene
4117	17	Crankcase Extended Idle Exhaust	41	Ethyl Benzene
4118	18	Refueling Displacement Vapor Loss	41	Ethyl Benzene
4119	19	Refueling Spillage Loss	41	Ethyl Benzene
4120	20	Evap Tank Permeation	41	Ethyl Benzene
4121	21	Evap Hose Permeation	41	Ethyl Benzene
4122	22	Evap RecMar Neck Hose Permeation	41	Ethyl Benzene
4123	23	Evap RecMar Supply/Ret Hose Permeation	41	Ethyl Benzene
4124	24	Evap RecMar Vent Hose Permeation	41	Ethyl Benzene
4130	30	Diurnal Fuel Vapor Venting	41	Ethyl Benzene
4131	31	HotSoak Fuel Vapor Venting	41	Ethyl Benzene
4132	32	RunningLoss Fuel Vapor Venting	41	Ethyl Benzene
4190	90	Extended Idle Exhaust	41	Ethyl Benzene
4191	91	Auxiliary Power Exhaust	41	Ethyl Benzene
4201	1	Running Exhaust	42	Hexane
4202	2	Start Exhaust	42	Hexane
4211	11	Evap Permeation	42	Hexane
4212	12	Evap Fuel Vapor Venting	42	Hexane
4213	13	Evap Fuel Leaks	42	Hexane
4215	15	Crankcase Running Exhaust	42	Hexane
4216	16	Crankcase Start Exhaust	42	Hexane
4217	17	Crankcase Extended Idle Exhaust	42	Hexane
4218	18	Refueling Displacement Vapor Loss	42	Hexane
4219	19	Refueling Spillage Loss	42	Hexane
4220	20	Evap Tank Permeation	42	Hexane
4221	21	Evap Hose Permeation	42	Hexane
4222	22	Evap RecMar Neck Hose Permeation	42	Hexane
4223	23	Evap RecMar Supply/Ret Hose Permeation	42	Hexane
4224	24	Evap RecMar Vent Hose Permeation	42	Hexane
4230	30	Diurnal Fuel Vapor Venting	42	Hexane
4231	31	HotSoak Fuel Vapor Venting	42	Hexane
4232	32	RunningLoss Fuel Vapor Venting	42	Hexane
4290	90	Extended Idle Exhaust	42	Hexane
4291	91	Auxiliary Power Exhaust	42	Hexane
4301	1	Running Exhaust	43	Propionaldehyde
4302	2	Start Exhaust	43	Propionaldehyde
4315	15	Crankcase Running Exhaust	43	Propionaldehyde
4316	16	Crankcase Start Exhaust	43	Propionaldehyde
4317	17	Crankcase Extended Idle Exhaust	43	Propionaldehyde
4390	90	Extended Idle Exhaust	43	Propionaldehyde
4391	91	Auxiliary Power Exhaust	43	Propionaldehyde
4401	1	Running Exhaust	44	Styrene
4402	2	Start Exhaust	44	Styrene
4415	15	Crankcase Running Exhaust	44	Styrene
4416	16	Crankcase Start Exhaust	44	Styrene
4417	17	Crankcase Extended Idle Exhaust	44	Styrene
4490	90	Extended Idle Exhaust	44	Styrene
4491	91	Auxiliary Power Exhaust	44	Styrene
4501	1	Running Exhaust	45	Toluene
4502	2	Start Exhaust	45	Toluene
4511	11	Evap Permeation	45	Toluene
4512	12	Evap Fuel Vapor Venting	45	Toluene
4513	13	Evap Fuel Leaks	45	Toluene
4515	15	Crankcase Running Exhaust	45	Toluene
4516	16	Crankcase Start Exhaust	45	Toluene
4517	17	Crankcase Extended Idle Exhaust	45	Toluene
4518	18	Refueling Displacement Vapor Loss	45	Toluene
4519	19	Refueling Spillage Loss	45	Toluene
4520	20	Evap Tank Permeation	45	Toluene
4521	21	Evap Hose Permeation	45	Toluene
4522	22	Evap RecMar Neck Hose Permeation	45	Toluene
4523	23	Evap RecMar Supply/Ret Hose Permeation	45	Toluene
4524	24	Evap RecMar Vent Hose Permeation	45	Toluene
4530	30	Diurnal Fuel Vapor Venting	45	Toluene
4531	31	HotSoak Fuel Vapor Venting	45	Toluene
4532	32	RunningLoss Fuel Vapor Venting	45	Toluene
4590	90	Extended Idle Exhaust	45	Toluene
4591	91	Auxiliary Power Exhaust	45	Toluene
4601	1	Running Exhaust	46	Xylene
4602	2	Start Exhaust	46	Xylene
4611	11	Evap Permeation	46	Xylene
4612	12	Evap Fuel Vapor Venting	46	Xylene
4613	13	Evap Fuel Leaks	46	Xylene
4615	15	Crankcase Running Exhaust	46	Xylene
4616	16	Crankcase Start Exhaust	46	Xylene
4617	17	Crankcase Extended Idle Exhaust	46	Xylene
4618	18	Refueling Displacement Vapor Loss	46	Xylene
4619	19	Refueling Spillage Loss	46	Xylene
4620	20	Evap Tank Permeation	46	Xylene
4621	21	Evap Hose Permeation	46	Xylene
4622	22	Evap RecMar Neck Hose Permeation	46	Xylene
4623	23	Evap RecMar Supply/Ret Hose Permeation	46	Xylene
4624	24	Evap RecMar Vent Hose Permeation	46	Xylene
4630	30	Diurnal Fuel Vapor Venting	46	Xylene
4631	31	HotSoak Fuel Vapor Venting	46	Xylene
4632	32	RunningLoss Fuel Vapor Venting	46	Xylene
4690	90	Extended Idle Exhaust	46	Xylene
4691	91	Auxiliary Power Exhaust	46	Xylene
5101	1	Running Exhaust	51	Chloride
5102	2	Start Exhaust	51	Chloride
5115	15	Crankcase Running Exhaust	51	Chloride
5116	16	Crankcase Start Exhaust	51	Chloride
5117	17	Crankcase Extended Idle Exhaust	51	Chloride
5190	90	Extended Idle Exhaust	51	Chloride
5191	91	Auxiliary Power Exhaust	51	Chloride
5201	1	Running Exhaust	52	Sodium
5202	2	Start Exhaust	52	Sodium
5215	15	Crankcase Running Exhaust	52	Sodium
5216	16	Crankcase Start Exhaust	52	Sodium
5217	17	Crankcase Extended Idle Exhaust	52	Sodium
5290	90	Extended Idle Exhaust	52	Sodium
5291	91	Auxiliary Power Exhaust	52	Sodium
5301	1	Running Exhaust	53	Potassium
5302	2	Start Exhaust	53	Potassium
5315	15	Crankcase Running Exhaust	53	Potassium
5316	16	Crankcase Start Exhaust	53	Potassium
5317	17	Crankcase Extended Idle Exhaust	53	Potassium
5390	90	Extended Idle Exhaust	53	Potassium
5391	91	Auxiliary Power Exhaust	53	Potassium
5401	1	Running Exhaust	54	Magnesium
5402	2	Start Exhaust	54	Magnesium
5415	15	Crankcase Running Exhaust	54	Magnesium
5416	16	Crankcase Start Exhaust	54	Magnesium
5417	17	Crankcase Extended Idle Exhaust	54	Magnesium
5490	90	Extended Idle Exhaust	54	Magnesium
5491	91	Auxiliary Power Exhaust	54	Magnesium
5501	1	Running Exhaust	55	Calcium
5502	2	Start Exhaust	55	Calcium
5515	15	Crankcase Running Exhaust	55	Calcium
5516	16	Crankcase Start Exhaust	55	Calcium
5517	17	Crankcase Extended Idle Exhaust	55	Calcium
5590	90	Extended Idle Exhaust	55	Calcium
5591	91	Auxiliary Power Exhaust	55	Calcium
5601	1	Running Exhaust	56	Titanium
5602	2	Start Exhaust	56	Titanium
5615	15	Crankcase Running Exhaust	56	Titanium
5616	16	Crankcase Start Exhaust	56	Titanium
5617	17	Crankcase Extended Idle Exhaust	56	Titanium
5690	90	Extended Idle Exhaust	56	Titanium
5691	91	Auxiliary Power Exhaust	56	Titanium
5701	1	Running Exhaust	57	Silicon
5702	2	Start Exhaust	57	Silicon
5715	15	Crankcase Running Exhaust	57	Silicon
5716	16	Crankcase Start Exhaust	57	Silicon
5717	17	Crankcase Extended Idle Exhaust	57	Silicon
5790	90	Extended Idle Exhaust	57	Silicon
5791	91	Auxiliary Power Exhaust	57	Silicon
5801	1	Running Exhaust	58	Aluminum
5802	2	Start Exhaust	58	Aluminum
5815	15	Crankcase Running Exhaust	58	Aluminum
5816	16	Crankcase Start Exhaust	58	Aluminum
5817	17	Crankcase Extended Idle Exhaust	58	Aluminum
5890	90	Extended Idle Exhaust	58	Aluminum
5891	91	Auxiliary Power Exhaust	58	Aluminum
5901	1	Running Exhaust	59	Iron
5902	2	Start Exhaust	59	Iron
5915	15	Crankcase Running Exhaust	59	Iron
5916	16	Crankcase Start Exhaust	59	Iron
5917	17	Crankcase Extended Idle Exhaust	59	Iron
5990	90	Extended Idle Exhaust	59	Iron
5991	91	Auxiliary Power Exhaust	59	Iron
6001	1	Running Exhaust	60	Mercury Elemental Gaseous
6101	1	Running Exhaust	61	Mercury Divalent Gaseous
6201	1	Running Exhaust	62	Mercury Particulate
6301	1	Running Exhaust	63	Arsenic Compounds
6501	1	Running Exhaust	65	Chromium 6+
6601	1	Running Exhaust	66	Manganese Compounds
6701	1	Running Exhaust	67	Nickel Compounds
6801	1	Running Exhaust	68	Dibenzo(a,h)anthracene particle
6802	2	Start Exhaust	68	Dibenzo(a,h)anthracene particle
6815	15	Crankcase Running Exhaust	68	Dibenzo(a,h)anthracene particle
6816	16	Crankcase Start Exhaust	68	Dibenzo(a,h)anthracene particle
6817	17	Crankcase Extended Idle Exhaust	68	Dibenzo(a,h)anthracene particle
6890	90	Extended Idle Exhaust	68	Dibenzo(a,h)anthracene particle
6891	91	Auxiliary Power Exhaust	68	Dibenzo(a,h)anthracene particle
6901	1	Running Exhaust	69	Fluoranthene particle
6902	2	Start Exhaust	69	Fluoranthene particle
6915	15	Crankcase Running Exhaust	69	Fluoranthene particle
6916	16	Crankcase Start Exhaust	69	Fluoranthene particle
6917	17	Crankcase Extended Idle Exhaust	69	Fluoranthene particle
6990	90	Extended Idle Exhaust	69	Fluoranthene particle
6991	91	Auxiliary Power Exhaust	69	Fluoranthene particle
7001	1	Running Exhaust	70	Acenaphthene particle
7002	2	Start Exhaust	70	Acenaphthene particle
7015	15	Crankcase Running Exhaust	70	Acenaphthene particle
7016	16	Crankcase Start Exhaust	70	Acenaphthene particle
7017	17	Crankcase Extended Idle Exhaust	70	Acenaphthene particle
7090	90	Extended Idle Exhaust	70	Acenaphthene particle
7091	91	Auxiliary Power Exhaust	70	Acenaphthene particle
7101	1	Running Exhaust	71	Acenaphthylene particle
7102	2	Start Exhaust	71	Acenaphthylene particle
7115	15	Crankcase Running Exhaust	71	Acenaphthylene particle
7116	16	Crankcase Start Exhaust	71	Acenaphthylene particle
7117	17	Crankcase Extended Idle Exhaust	71	Acenaphthylene particle
7190	90	Extended Idle Exhaust	71	Acenaphthylene particle
7191	91	Auxiliary Power Exhaust	71	Acenaphthylene particle
7201	1	Running Exhaust	72	Anthracene particle
7202	2	Start Exhaust	72	Anthracene particle
7215	15	Crankcase Running Exhaust	72	Anthracene particle
7216	16	Crankcase Start Exhaust	72	Anthracene particle
7217	17	Crankcase Extended Idle Exhaust	72	Anthracene particle
7290	90	Extended Idle Exhaust	72	Anthracene particle
7291	91	Auxiliary Power Exhaust	72	Anthracene particle
7301	1	Running Exhaust	73	Benz(a)anthracene particle
7302	2	Start Exhaust	73	Benz(a)anthracene particle
7315	15	Crankcase Running Exhaust	73	Benz(a)anthracene particle
7316	16	Crankcase Start Exhaust	73	Benz(a)anthracene particle
7317	17	Crankcase Extended Idle Exhaust	73	Benz(a)anthracene particle
7390	90	Extended Idle Exhaust	73	Benz(a)anthracene particle
7391	91	Auxiliary Power Exhaust	73	Benz(a)anthracene particle
7401	1	Running Exhaust	74	Benzo(a)pyrene particle
7402	2	Start Exhaust	74	Benzo(a)pyrene particle
7415	15	Crankcase Running Exhaust	74	Benzo(a)pyrene particle
7416	16	Crankcase Start Exhaust	74	Benzo(a)pyrene particle
7417	17	Crankcase Extended Idle Exhaust	74	Benzo(a)pyrene particle
7490	90	Extended Idle Exhaust	74	Benzo(a)pyrene particle
7491	91	Auxiliary Power Exhaust	74	Benzo(a)pyrene particle
7501	1	Running Exhaust	75	Benzo(b)fluoranthene particle
7502	2	Start Exhaust	75	Benzo(b)fluoranthene particle
7515	15	Crankcase Running Exhaust	75	Benzo(b)fluoranthene particle
7516	16	Crankcase Start Exhaust	75	Benzo(b)fluoranthene particle
7517	17	Crankcase Extended Idle Exhaust	75	Benzo(b)fluoranthene particle
7590	90	Extended Idle Exhaust	75	Benzo(b)fluoranthene particle
7591	91	Auxiliary Power Exhaust	75	Benzo(b)fluoranthene particle
7601	1	Running Exhaust	76	Benzo(g,h,i)perylene particle
7602	2	Start Exhaust	76	Benzo(g,h,i)perylene particle
7615	15	Crankcase Running Exhaust	76	Benzo(g,h,i)perylene particle
7616	16	Crankcase Start Exhaust	76	Benzo(g,h,i)perylene particle
7617	17	Crankcase Extended Idle Exhaust	76	Benzo(g,h,i)perylene particle
7690	90	Extended Idle Exhaust	76	Benzo(g,h,i)perylene particle
7691	91	Auxiliary Power Exhaust	76	Benzo(g,h,i)perylene particle
7701	1	Running Exhaust	77	Benzo(k)fluoranthene particle
7702	2	Start Exhaust	77	Benzo(k)fluoranthene particle
7715	15	Crankcase Running Exhaust	77	Benzo(k)fluoranthene particle
7716	16	Crankcase Start Exhaust	77	Benzo(k)fluoranthene particle
7717	17	Crankcase Extended Idle Exhaust	77	Benzo(k)fluoranthene particle
7790	90	Extended Idle Exhaust	77	Benzo(k)fluoranthene particle
7791	91	Auxiliary Power Exhaust	77	Benzo(k)fluoranthene particle
7801	1	Running Exhaust	78	Chrysene particle
7802	2	Start Exhaust	78	Chrysene particle
7815	15	Crankcase Running Exhaust	78	Chrysene particle
7816	16	Crankcase Start Exhaust	78	Chrysene particle
7817	17	Crankcase Extended Idle Exhaust	78	Chrysene particle
7890	90	Extended Idle Exhaust	78	Chrysene particle
7891	91	Auxiliary Power Exhaust	78	Chrysene particle
7901	1	Running Exhaust	79	Non-Methane Hydrocarbons
7902	2	Start Exhaust	79	Non-Methane Hydrocarbons
7911	11	Evap Permeation	79	Non-Methane Hydrocarbons
7912	12	Evap Fuel Vapor Venting	79	Non-Methane Hydrocarbons
7913	13	Evap Fuel Leaks	79	Non-Methane Hydrocarbons
7915	15	Crankcase Running Exhaust	79	Non-Methane Hydrocarbons
7916	16	Crankcase Start Exhaust	79	Non-Methane Hydrocarbons
7917	17	Crankcase Extended Idle Exhaust	79	Non-Methane Hydrocarbons
7918	18	Refueling Displacement Vapor Loss	79	Non-Methane Hydrocarbons
7919	19	Refueling Spillage Loss	79	Non-Methane Hydrocarbons
7920	20	Evap Tank Permeation	79	Non-Methane Hydrocarbons
7921	21	Evap Hose Permeation	79	Non-Methane Hydrocarbons
7930	30	Diurnal Fuel Vapor Venting	79	Non-Methane Hydrocarbons
7931	31	HotSoak Fuel Vapor Venting	79	Non-Methane Hydrocarbons
7932	32	RunningLoss Fuel Vapor Venting	79	Non-Methane Hydrocarbons
7990	90	Extended Idle Exhaust	79	Non-Methane Hydrocarbons
7991	91	Auxiliary Power Exhaust	79	Non-Methane Hydrocarbons
8001	1	Running Exhaust	80	Non-Methane Organic Gases
8002	2	Start Exhaust	80	Non-Methane Organic Gases
8011	11	Evap Permeation	80	Non-Methane Organic Gases
8012	12	Evap Fuel Vapor Venting	80	Non-Methane Organic Gases
8013	13	Evap Fuel Leaks	80	Non-Methane Organic Gases
8015	15	Crankcase Running Exhaust	80	Non-Methane Organic Gases
8016	16	Crankcase Start Exhaust	80	Non-Methane Organic Gases
8017	17	Crankcase Extended Idle Exhaust	80	Non-Methane Organic Gases
8018	18	Refueling Displacement Vapor Loss	80	Non-Methane Organic Gases
8019	19	Refueling Spillage Loss	80	Non-Methane Organic Gases
8020	20	Evap Tank Permeation	80	Non-Methane Organic Gases
8021	21	Evap Hose Permeation	80	Non-Methane Organic Gases
8030	30	Diurnal Fuel Vapor Venting	80	Non-Methane Organic Gases
8031	31	HotSoak Fuel Vapor Venting	80	Non-Methane Organic Gases
8032	32	RunningLoss Fuel Vapor Venting	80	Non-Methane Organic Gases
8090	90	Extended Idle Exhaust	80	Non-Methane Organic Gases
8091	91	Auxiliary Power Exhaust	80	Non-Methane Organic Gases
8101	1	Running Exhaust	81	Fluorene particle
8102	2	Start Exhaust	81	Fluorene particle
8115	15	Crankcase Running Exhaust	81	Fluorene particle
8116	16	Crankcase Start Exhaust	81	Fluorene particle
8117	17	Crankcase Extended Idle Exhaust	81	Fluorene particle
8190	90	Extended Idle Exhaust	81	Fluorene particle
8191	91	Auxiliary Power Exhaust	81	Fluorene particle
8201	1	Running Exhaust	82	Indeno(1,2,3,c,d)pyrene particle
8202	2	Start Exhaust	82	Indeno(1,2,3,c,d)pyrene particle
8215	15	Crankcase Running Exhaust	82	Indeno(1,2,3,c,d)pyrene particle
8216	16	Crankcase Start Exhaust	82	Indeno(1,2,3,c,d)pyrene particle
8217	17	Crankcase Extended Idle Exhaust	82	Indeno(1,2,3,c,d)pyrene particle
8290	90	Extended Idle Exhaust	82	Indeno(1,2,3,c,d)pyrene particle
8291	91	Auxiliary Power Exhaust	82	Indeno(1,2,3,c,d)pyrene particle
8301	1	Running Exhaust	83	Phenanthrene particle
8302	2	Start Exhaust	83	Phenanthrene particle
8315	15	Crankcase Running Exhaust	83	Phenanthrene particle
8316	16	Crankcase Start Exhaust	83	Phenanthrene particle
8317	17	Crankcase Extended Idle Exhaust	83	Phenanthrene particle
8390	90	Extended Idle Exhaust	83	Phenanthrene particle
8391	91	Auxiliary Power Exhaust	83	Phenanthrene particle
8401	1	Running Exhaust	84	Pyrene particle
8402	2	Start Exhaust	84	Pyrene particle
8415	15	Crankcase Running Exhaust	84	Pyrene particle
8416	16	Crankcase Start Exhaust	84	Pyrene particle
8417	17	Crankcase Extended Idle Exhaust	84	Pyrene particle
8490	90	Extended Idle Exhaust	84	Pyrene particle
8491	91	Auxiliary Power Exhaust	84	Pyrene particle
8601	1	Running Exhaust	86	Total Organic Gases
8602	2	Start Exhaust	86	Total Organic Gases
8611	11	Evap Permeation	86	Total Organic Gases
8612	12	Evap Fuel Vapor Venting	86	Total Organic Gases
8613	13	Evap Fuel Leaks	86	Total Organic Gases
8615	15	Crankcase Running Exhaust	86	Total Organic Gases
8616	16	Crankcase Start Exhaust	86	Total Organic Gases
8617	17	Crankcase Extended Idle Exhaust	86	Total Organic Gases
8618	18	Refueling Displacement Vapor Loss	86	Total Organic Gases
8619	19	Refueling Spillage Loss	86	Total Organic Gases
8620	20	Evap Tank Permeation	86	Total Organic Gases
8621	21	Evap Hose Permeation	86	Total Organic Gases
8630	30	Diurnal Fuel Vapor Venting	86	Total Organic Gases
8631	31	HotSoak Fuel Vapor Venting	86	Total Organic Gases
8632	32	RunningLoss Fuel Vapor Venting	86	Total Organic Gases
8690	90	Extended Idle Exhaust	86	Total Organic Gases
8691	91	Auxiliary Power Exhaust	86	Total Organic Gases
8701	1	Running Exhaust	87	Volatile Organic Compounds
8702	2	Start Exhaust	87	Volatile Organic Compounds
8711	11	Evap Permeation	87	Volatile Organic Compounds
8712	12	Evap Fuel Vapor Venting	87	Volatile Organic Compounds
8713	13	Evap Fuel Leaks	87	Volatile Organic Compounds
8715	15	Crankcase Running Exhaust	87	Volatile Organic Compounds
8716	16	Crankcase Start Exhaust	87	Volatile Organic Compounds
8717	17	Crankcase Extended Idle Exhaust	87	Volatile Organic Compounds
8718	18	Refueling Displacement Vapor Loss	87	Volatile Organic Compounds
8719	19	Refueling Spillage Loss	87	Volatile Organic Compounds
8720	20	Evap Tank Permeation	87	Volatile Organic Compounds
8721	21	Evap Hose Permeation	87	Volatile Organic Compounds
8730	30	Diurnal Fuel Vapor Venting	87	Volatile Organic Compounds
8731	31	HotSoak Fuel Vapor Venting	87	Volatile Organic Compounds
8732	32	RunningLoss Fuel Vapor Venting	87	Volatile Organic Compounds
8790	90	Extended Idle Exhaust	87	Volatile Organic Compounds
8791	91	Auxiliary Power Exhaust	87	Volatile Organic Compounds
8801	1	Running Exhaust	88	NonHAPTOG
8815	15	Crankcase Running Exhaust	88	NonHAPTOG
8818	18	Refueling Displacement Vapor Loss	88	NonHAPTOG
8819	19	Refueling Spillage Loss	88	NonHAPTOG
8820	20	Evap Tank Permeation	88	NonHAPTOG
8821	21	Evap Hose Permeation	88	NonHAPTOG
8830	30	Diurnal Fuel Vapor Venting	88	NonHAPTOG
8831	31	HotSoak Fuel Vapor Venting	88	NonHAPTOG
8832	32	RunningLoss Fuel Vapor Venting	88	NonHAPTOG
9001	1	Running Exhaust	90	Atmospheric CO2
9002	2	Start Exhaust	90	Atmospheric CO2
9090	90	Extended Idle Exhaust	90	Atmospheric CO2
9091	91	Auxiliary Power Exhaust	90	Atmospheric CO2
9101	1	Running Exhaust	91	Total Energy Consumption
9102	2	Start Exhaust	91	Total Energy Consumption
9190	90	Extended Idle Exhaust	91	Total Energy Consumption
9191	91	Auxiliary Power Exhaust	91	Total Energy Consumption
9201	1	Running Exhaust	92	Petroleum Energy Consumption
9202	2	Start Exhaust	92	Petroleum Energy Consumption
9290	90	Extended Idle Exhaust	92	Petroleum Energy Consumption
9291	91	Auxiliary Power Exhaust	92	Petroleum Energy Consumption
9301	1	Running Exhaust	93	Fossil Fuel Energy Consumption
9302	2	Start Exhaust	93	Fossil Fuel Energy Consumption
9390	90	Extended Idle Exhaust	93	Fossil Fuel Energy Consumption
9391	91	Auxiliary Power Exhaust	93	Fossil Fuel Energy Consumption
9801	1	Running Exhaust	98	CO2 Equivalent
9802	2	Start Exhaust	98	CO2 Equivalent
9890	90	Extended Idle Exhaust	98	CO2 Equivalent
9891	91	Auxiliary Power Exhaust	98	CO2 Equivalent
9901	1	Running Exhaust	99	Brake Specific Fuel Consumption (BSFC)
10001	1	Running Exhaust	100	Primary Exhaust PM10 - Total
10002	2	Start Exhaust	100	Primary Exhaust PM10 - Total
10015	15	Crankcase Running Exhaust	100	Primary Exhaust PM10 - Total
10016	16	Crankcase Start Exhaust	100	Primary Exhaust PM10 - Total
10017	17	Crankcase Extended Idle Exhaust	100	Primary Exhaust PM10 - Total
10040	40	Nonroad	100	Primary Exhaust PM10 - Total
10090	90	Extended Idle Exhaust	100	Primary Exhaust PM10 - Total
10091	91	Auxiliary Power Exhaust	100	Primary Exhaust PM10 - Total
10609	9	Brakewear	106	Primary PM10 - Brakewear Particulate
10710	10	Tirewear	107	Primary PM10 - Tirewear Particulate
11001	1	Running Exhaust	110	Primary Exhaust PM2.5 - Total
11002	2	Start Exhaust	110	Primary Exhaust PM2.5 - Total
11015	15	Crankcase Running Exhaust	110	Primary Exhaust PM2.5 - Total
11016	16	Crankcase Start Exhaust	110	Primary Exhaust PM2.5 - Total
11017	17	Crankcase Extended Idle Exhaust	110	Primary Exhaust PM2.5 - Total
11090	90	Extended Idle Exhaust	110	Primary Exhaust PM2.5 - Total
11091	91	Auxiliary Power Exhaust	110	Primary Exhaust PM2.5 - Total
11101	1	Running Exhaust	111	Organic Carbon
11102	2	Start Exhaust	111	Organic Carbon
11115	15	Crankcase Running Exhaust	111	Organic Carbon
11116	16	Crankcase Start Exhaust	111	Organic Carbon
11117	17	Crankcase Extended Idle Exhaust	111	Organic Carbon
11190	90	Extended Idle Exhaust	111	Organic Carbon
11191	91	Auxiliary Power Exhaust	111	Organic Carbon
11201	1	Running Exhaust	112	Elemental Carbon
11202	2	Start Exhaust	112	Elemental Carbon
11215	15	Crankcase Running Exhaust	112	Elemental Carbon
11216	16	Crankcase Start Exhaust	112	Elemental Carbon
11217	17	Crankcase Extended Idle Exhaust	112	Elemental Carbon
11290	90	Extended Idle Exhaust	112	Elemental Carbon
11291	91	Auxiliary Power Exhaust	112	Elemental Carbon
11501	1	Running Exhaust	115	Sulfate Particulate
11502	2	Start Exhaust	115	Sulfate Particulate
11515	15	Crankcase Running Exhaust	115	Sulfate Particulate
11516	16	Crankcase Start Exhaust	115	Sulfate Particulate
11517	17	Crankcase Extended Idle Exhaust	115	Sulfate Particulate
11590	90	Extended Idle Exhaust	115	Sulfate Particulate
11591	91	Auxiliary Power Exhaust	115	Sulfate Particulate
11609	9	Brakewear	116	Primary PM2.5 - Brakewear Particulate
11710	10	Tirewear	117	Primary PM2.5 - Tirewear Particulate
11801	1	Running Exhaust	118	Composite - NonECPM
11802	2	Start Exhaust	118	Composite - NonECPM
11815	15	Crankcase Running Exhaust	118	Composite - NonECPM
11816	16	Crankcase Start Exhaust	118	Composite - NonECPM
11817	17	Crankcase Extended Idle Exhaust	118	Composite - NonECPM
11890	90	Extended Idle Exhaust	118	Composite - NonECPM
11891	91	Auxiliary Power Exhaust	118	Composite - NonECPM
11901	1	Running Exhaust	119	H2O (aerosol)
11902	2	Start Exhaust	119	H2O (aerosol)
11915	15	Crankcase Running Exhaust	119	H2O (aerosol)
11916	16	Crankcase Start Exhaust	119	H2O (aerosol)
11917	17	Crankcase Extended Idle Exhaust	119	H2O (aerosol)
11990	90	Extended Idle Exhaust	119	H2O (aerosol)
11991	91	Auxiliary Power Exhaust	119	H2O (aerosol)
12101	1	Running Exhaust	121	CMAQ5.0 Unspeciated (PMOTHR)
12102	2	Start Exhaust	121	CMAQ5.0 Unspeciated (PMOTHR)
12115	15	Crankcase Running Exhaust	121	CMAQ5.0 Unspeciated (PMOTHR)
12116	16	Crankcase Start Exhaust	121	CMAQ5.0 Unspeciated (PMOTHR)
12117	17	Crankcase Extended Idle Exhaust	121	CMAQ5.0 Unspeciated (PMOTHR)
12190	90	Extended Idle Exhaust	121	CMAQ5.0 Unspeciated (PMOTHR)
12191	91	Auxiliary Power Exhaust	121	CMAQ5.0 Unspeciated (PMOTHR)
12201	1	Running Exhaust	122	Non-carbon Organic Matter (NCOM)
12202	2	Start Exhaust	122	Non-carbon Organic Matter (NCOM)
12215	15	Crankcase Running Exhaust	122	Non-carbon Organic Matter (NCOM)
12216	16	Crankcase Start Exhaust	122	Non-carbon Organic Matter (NCOM)
12217	17	Crankcase Extended Idle Exhaust	122	Non-carbon Organic Matter (NCOM)
12290	90	Extended Idle Exhaust	122	Non-carbon Organic Matter (NCOM)
12291	91	Auxiliary Power Exhaust	122	Non-carbon Organic Matter (NCOM)
13001	1	Running Exhaust	130	1,2,3,7,8,9-Hexachlorodibenzo-p-Dioxin
13101	1	Running Exhaust	131	Octachlorodibenzo-p-dioxin
13201	1	Running Exhaust	132	1,2,3,4,6,7,8-Heptachlorodibenzo-p-Dioxin
13301	1	Running Exhaust	133	Octachlorodibenzofuran
13401	1	Running Exhaust	134	1,2,3,4,7,8-Hexachlorodibenzo-p-Dioxin
13501	1	Running Exhaust	135	1,2,3,7,8-Pentachlorodibenzo-p-Dioxin
13601	1	Running Exhaust	136	2,3,7,8-Tetrachlorodibenzofuran
13701	1	Running Exhaust	137	1,2,3,4,7,8,9-Heptachlorodibenzofuran
13801	1	Running Exhaust	138	2,3,4,7,8-Pentachlorodibenzofuran
13901	1	Running Exhaust	139	1,2,3,7,8-Pentachlorodibenzofuran
14001	1	Running Exhaust	140	1,2,3,6,7,8-Hexachlorodibenzofuran
14101	1	Running Exhaust	141	1,2,3,6,7,8-Hexachlorodibenzo-p-Dioxin
14201	1	Running Exhaust	142	2,3,7,8-Tetrachlorodibenzo-p-Dioxin
14301	1	Running Exhaust	143	2,3,4,6,7,8-Hexachlorodibenzofuran
14401	1	Running Exhaust	144	1,2,3,4,6,7,8-Heptachlorodibenzofuran
14501	1	Running Exhaust	145	1,2,3,4,7,8-Hexachlorodibenzofuran
14601	1	Running Exhaust	146	1,2,3,7,8,9-Hexachlorodibenzofuran
16801	1	Running Exhaust	168	Dibenzo(a,h)anthracene gas
16802	2	Start Exhaust	168	Dibenzo(a,h)anthracene gas
16815	15	Crankcase Running Exhaust	168	Dibenzo(a,h)anthracene gas
16816	16	Crankcase Start Exhaust	168	Dibenzo(a,h)anthracene gas
16817	17	Crankcase Extended Idle Exhaust	168	Dibenzo(a,h)anthracene gas
16890	90	Extended Idle Exhaust	168	Dibenzo(a,h)anthracene gas
16891	91	Auxiliary Power Exhaust	168	Dibenzo(a,h)anthracene gas
16901	1	Running Exhaust	169	Fluoranthene gas
16902	2	Start Exhaust	169	Fluoranthene gas
16915	15	Crankcase Running Exhaust	169	Fluoranthene gas
16916	16	Crankcase Start Exhaust	169	Fluoranthene gas
16917	17	Crankcase Extended Idle Exhaust	169	Fluoranthene gas
16990	90	Extended Idle Exhaust	169	Fluoranthene gas
16991	91	Auxiliary Power Exhaust	169	Fluoranthene gas
17001	1	Running Exhaust	170	Acenaphthene gas
17002	2	Start Exhaust	170	Acenaphthene gas
17015	15	Crankcase Running Exhaust	170	Acenaphthene gas
17016	16	Crankcase Start Exhaust	170	Acenaphthene gas
17017	17	Crankcase Extended Idle Exhaust	170	Acenaphthene gas
17090	90	Extended Idle Exhaust	170	Acenaphthene gas
17091	91	Auxiliary Power Exhaust	170	Acenaphthene gas
17101	1	Running Exhaust	171	Acenaphthylene gas
17102	2	Start Exhaust	171	Acenaphthylene gas
17115	15	Crankcase Running Exhaust	171	Acenaphthylene gas
17116	16	Crankcase Start Exhaust	171	Acenaphthylene gas
17117	17	Crankcase Extended Idle Exhaust	171	Acenaphthylene gas
17190	90	Extended Idle Exhaust	171	Acenaphthylene gas
17191	91	Auxiliary Power Exhaust	171	Acenaphthylene gas
17201	1	Running Exhaust	172	Anthracene gas
17202	2	Start Exhaust	172	Anthracene gas
17215	15	Crankcase Running Exhaust	172	Anthracene gas
17216	16	Crankcase Start Exhaust	172	Anthracene gas
17217	17	Crankcase Extended Idle Exhaust	172	Anthracene gas
17290	90	Extended Idle Exhaust	172	Anthracene gas
17291	91	Auxiliary Power Exhaust	172	Anthracene gas
17301	1	Running Exhaust	173	Benz(a)anthracene gas
17302	2	Start Exhaust	173	Benz(a)anthracene gas
17315	15	Crankcase Running Exhaust	173	Benz(a)anthracene gas
17316	16	Crankcase Start Exhaust	173	Benz(a)anthracene gas
17317	17	Crankcase Extended Idle Exhaust	173	Benz(a)anthracene gas
17390	90	Extended Idle Exhaust	173	Benz(a)anthracene gas
17391	91	Auxiliary Power Exhaust	173	Benz(a)anthracene gas
17401	1	Running Exhaust	174	Benzo(a)pyrene gas
17402	2	Start Exhaust	174	Benzo(a)pyrene gas
17415	15	Crankcase Running Exhaust	174	Benzo(a)pyrene gas
17416	16	Crankcase Start Exhaust	174	Benzo(a)pyrene gas
17417	17	Crankcase Extended Idle Exhaust	174	Benzo(a)pyrene gas
17490	90	Extended Idle Exhaust	174	Benzo(a)pyrene gas
17491	91	Auxiliary Power Exhaust	174	Benzo(a)pyrene gas
17501	1	Running Exhaust	175	Benzo(b)fluoranthene gas
17502	2	Start Exhaust	175	Benzo(b)fluoranthene gas
17515	15	Crankcase Running Exhaust	175	Benzo(b)fluoranthene gas
17516	16	Crankcase Start Exhaust	175	Benzo(b)fluoranthene gas
17517	17	Crankcase Extended Idle Exhaust	175	Benzo(b)fluoranthene gas
17590	90	Extended Idle Exhaust	175	Benzo(b)fluoranthene gas
17591	91	Auxiliary Power Exhaust	175	Benzo(b)fluoranthene gas
17601	1	Running Exhaust	176	Benzo(g,h,i)perylene gas
17602	2	Start Exhaust	176	Benzo(g,h,i)perylene gas
17615	15	Crankcase Running Exhaust	176	Benzo(g,h,i)perylene gas
17616	16	Crankcase Start Exhaust	176	Benzo(g,h,i)perylene gas
17617	17	Crankcase Extended Idle Exhaust	176	Benzo(g,h,i)perylene gas
17690	90	Extended Idle Exhaust	176	Benzo(g,h,i)perylene gas
17691	91	Auxiliary Power Exhaust	176	Benzo(g,h,i)perylene gas
17701	1	Running Exhaust	177	Benzo(k)fluoranthene gas
17702	2	Start Exhaust	177	Benzo(k)fluoranthene gas
17715	15	Crankcase Running Exhaust	177	Benzo(k)fluoranthene gas
17716	16	Crankcase Start Exhaust	177	Benzo(k)fluoranthene gas
17717	17	Crankcase Extended Idle Exhaust	177	Benzo(k)fluoranthene gas
17790	90	Extended Idle Exhaust	177	Benzo(k)fluoranthene gas
17791	91	Auxiliary Power Exhaust	177	Benzo(k)fluoranthene gas
17801	1	Running Exhaust	178	Chrysene gas
17802	2	Start Exhaust	178	Chrysene gas
17815	15	Crankcase Running Exhaust	178	Chrysene gas
17816	16	Crankcase Start Exhaust	178	Chrysene gas
17817	17	Crankcase Extended Idle Exhaust	178	Chrysene gas
17890	90	Extended Idle Exhaust	178	Chrysene gas
17891	91	Auxiliary Power Exhaust	178	Chrysene gas
18101	1	Running Exhaust	181	Fluorene gas
18102	2	Start Exhaust	181	Fluorene gas
18115	15	Crankcase Running Exhaust	181	Fluorene gas
18116	16	Crankcase Start Exhaust	181	Fluorene gas
18117	17	Crankcase Extended Idle Exhaust	181	Fluorene gas
18190	90	Extended Idle Exhaust	181	Fluorene gas
18191	91	Auxiliary Power Exhaust	181	Fluorene gas
18201	1	Running Exhaust	182	Indeno(1,2,3,c,d)pyrene gas
18202	2	Start Exhaust	182	Indeno(1,2,3,c,d)pyrene gas
18215	15	Crankcase Running Exhaust	182	Indeno(1,2,3,c,d)pyrene gas
18216	16	Crankcase Start Exhaust	182	Indeno(1,2,3,c,d)pyrene gas
18217	17	Crankcase Extended Idle Exhaust	182	Indeno(1,2,3,c,d)pyrene gas
18290	90	Extended Idle Exhaust	182	Indeno(1,2,3,c,d)pyrene gas
18291	91	Auxiliary Power Exhaust	182	Indeno(1,2,3,c,d)pyrene gas
18301	1	Running Exhaust	183	Phenanthrene gas
18302	2	Start Exhaust	183	Phenanthrene gas
18315	15	Crankcase Running Exhaust	183	Phenanthrene gas
18316	16	Crankcase Start Exhaust	183	Phenanthrene gas
18317	17	Crankcase Extended Idle Exhaust	183	Phenanthrene gas
18390	90	Extended Idle Exhaust	183	Phenanthrene gas
18391	91	Auxiliary Power Exhaust	183	Phenanthrene gas
18401	1	Running Exhaust	184	Pyrene gas
18402	2	Start Exhaust	184	Pyrene gas
18415	15	Crankcase Running Exhaust	184	Pyrene gas
18416	16	Crankcase Start Exhaust	184	Pyrene gas
18417	17	Crankcase Extended Idle Exhaust	184	Pyrene gas
18490	90	Extended Idle Exhaust	184	Pyrene gas
18491	91	Auxiliary Power Exhaust	184	Pyrene gas
18501	1	Running Exhaust	185	Naphthalene gas
18502	2	Start Exhaust	185	Naphthalene gas
18511	11	Evap Permeation	185	Naphthalene gas
18512	12	Evap Fuel Vapor Venting	185	Naphthalene gas
18513	13	Evap Fuel Leaks	185	Naphthalene gas
18515	15	Crankcase Running Exhaust	185	Naphthalene gas
18516	16	Crankcase Start Exhaust	185	Naphthalene gas
18517	17	Crankcase Extended Idle Exhaust	185	Naphthalene gas
18518	18	Refueling Displacement Vapor Loss	185	Naphthalene gas
18519	19	Refueling Spillage Loss	185	Naphthalene gas
18590	90	Extended Idle Exhaust	185	Naphthalene gas
18591	91	Auxiliary Power Exhaust	185	Naphthalene gas
100001	1	Running Exhaust	1000	CB05 Mechanism
100002	2	Start Exhaust	1000	CB05 Mechanism
100011	11	Evap Permeation	1000	CB05 Mechanism
100012	12	Evap Fuel Vapor Venting	1000	CB05 Mechanism
100013	13	Evap Fuel Leaks	1000	CB05 Mechanism
100015	15	Crankcase Running Exhaust	1000	CB05 Mechanism
100016	16	Crankcase Start Exhaust	1000	CB05 Mechanism
100017	17	Crankcase Extended Idle Exhaust	1000	CB05 Mechanism
100018	18	Refueling Displacement Vapor Loss	1000	CB05 Mechanism
100019	19	Refueling Spillage Loss	1000	CB05 Mechanism
100090	90	Extended Idle Exhaust	1000	CB05 Mechanism
100091	91	Auxiliary Power Exhaust	1000	CB05 Mechanism
150001	1	Running Exhaust	1500	CB6 Mechanism
150002	2	Start Exhaust	1500	CB6 Mechanism
150011	11	Evap Permeation	1500	CB6 Mechanism
150012	12	Evap Fuel Vapor Venting	1500	CB6 Mechanism
150013	13	Evap Fuel Leaks	1500	CB6 Mechanism
150015	15	Crankcase Running Exhaust	1500	CB6 Mechanism
150016	16	Crankcase Start Exhaust	1500	CB6 Mechanism
150017	17	Crankcase Extended Idle Exhaust	1500	CB6 Mechanism
150018	18	Refueling Displacement Vapor Loss	1500	CB6 Mechanism
150019	19	Refueling Spillage Loss	1500	CB6 Mechanism
150090	90	Extended Idle Exhaust	1500	CB6 Mechanism
150091	91	Auxiliary Power Exhaust	1500	CB6 Mechanism
